# Supplementary material for: Nitratotris(triphenyl­phosphine)copper(I) methanol solvate
Source: Acta Crystallogr Sect E Struct Rep Online. 2009 Feb 13;65(Pt 3):m272. doi: 10.1107/S1600536809004620 (PMC2968546; doi:10.1107/S1600536809004620)
Supplement: Supplementary file 1 [file e-65-0m272-sup1.cif]

##############################################################################
###                                                                        ###
###        Electronic paper (Acta Crystallographica Section E)             ###
###                                                                        ###
##############################################################################
#                                                                            #
# This CIF contains the data in a paper accepted for publication in Acta     #
# Crystallographica Section E. It conforms to the requirements of Notes      #
# for Authors for Section E, and has been peer reviewed under the auspices   #
# of the IUCr Commission on Journals.                                        #
#                                                                            #
# Full details of the Crystallographic Information File format               #
# are given in the paper "The Crystallographic Information File (CIF):       #
# a New Standard Archive File for Crystallography" by S. R. Hall, F. H.      #
# Allen and I. D. Brown [Acta Cryst. (1991), A47, 655-685].                  #
#                                                                            #
# The current version of the core CIF dictionary is obtainable from          #
# ftp://ftp.iucr.org/pub/cif_core.dic. The current version number is 2.4.    #
#                                                                            #
# Software is freely available for graphical display of the structure(s) in  #
# this CIF.  For information consult the CIF home page http://www.iucr.org/  #
# cif/home.html                                                              #
#                                                                            #
# This file may be used for bona fide research purposes within the           #
# scientific community so long as proper attribution is given to the journal # 
# article from which it was obtained.                                        #
#                                                                            #
##############################################################################
                                             
data_I
_audit_creation_method     SHELXL-97
_chemical_name_systematic
;
Nitratotris(triphenylphosphine)copper(I) methanol solvate
;
_chemical_formula_moiety     'C54 H45 Cu N O3 P3, C H4 O'
_chemical_formula_sum     'C55 H49 Cu N O4 P3'
_chemical_formula_iupac     '[Cu (N O3) (C18 H15 P)3], C H4 O'
_chemical_formula_weight     944.40
_symmetry_cell_setting     'Monoclinic'
_symmetry_space_group_name_H-M     'P 21/n'
_symmetry_space_group_name_Hall     '-P 2yn'
loop_
    _symmetry_equiv_pos_as_xyz
    'x, y, z'
    '-x+1/2, y+1/2, -z+1/2'
    '-x, -y, -z'
    'x-1/2, -y-1/2, z-1/2'
_cell_length_a     14.0160(2)
_cell_length_b     23.0150(3)
_cell_length_c     14.7650(2)
_cell_angle_alpha     90.00
_cell_angle_beta     92.5690(10)
_cell_angle_gamma     90.00
_cell_volume     4758.08(11)
_cell_formula_units_Z     4
_cell_measurement_reflns_used     9106
_cell_measurement_theta_min     2.34
_cell_measurement_theta_max     28.29
_cell_measurement_temperature     143(2)
_exptl_crystal_description     'Cuboid'
_exptl_crystal_colour     'Yellow'
_exptl_crystal_size_max     0.16
_exptl_crystal_size_mid     0.14
_exptl_crystal_size_min     0.12
_exptl_crystal_density_diffrn     1.318
_exptl_crystal_density_meas     ?
_exptl_crystal_density_method     'not measured'
_exptl_crystal_F_000     1968
_exptl_absorpt_coefficient_mu     0.607
_exptl_absorpt_correction_type     'multi-scan'
_exptl_absorpt_process_details     '(SADABS; Sheldrick, 1999)'
_exptl_absorpt_correction_T_min     0.9091
_exptl_absorpt_correction_T_max     0.9307
_exptl_special_details
;
;
_diffrn_ambient_temperature     143(2)
_diffrn_radiation_type     MoK\a
_diffrn_radiation_wavelength     0.71073
_diffrn_radiation_source     'fine-focus sealed tube'
_diffrn_radiation_monochromator     graphite
_diffrn_measurement_device_type     'Bruker APEXII 4K CCD area-detector'
_diffrn_measurement_method     '\f and \w'
_diffrn_detector_area_resol_mean     '512 x 512'
_diffrn_reflns_number     60001
_diffrn_reflns_av_R_equivalents     0.0454
_diffrn_reflns_av_sigmaI/netI     0.0405
_diffrn_reflns_theta_min     2.23
_diffrn_reflns_theta_max     27.00
_diffrn_reflns_theta_full     27.00
_diffrn_measured_fraction_theta_max     0.999
_diffrn_measured_fraction_theta_full     0.999
_diffrn_reflns_limit_h_min     -17
_diffrn_reflns_limit_h_max     17
_diffrn_reflns_limit_k_min     -29
_diffrn_reflns_limit_k_max     29
_diffrn_reflns_limit_l_min     -18
_diffrn_reflns_limit_l_max     18
_diffrn_standards_number     0
_diffrn_standards_interval_count     'First 80 frames repeated after collection'
_diffrn_standards_interval_time     0
_diffrn_standards_decay_%     0
_refine_special_details
;
 Refinement of F^2^ against ALL reflections.  The weighted R-factor wR and
 goodness of fit S are based on F^2^, conventional R-factors R are based
 on F, with F set to zero for negative F^2^. The threshold expression of
 F^2^ > 2\s(F^2^) is used only for calculating R-factors(gt) etc. and is
 not relevant to the choice of reflections for refinement.  R-factors based
 on F^2^ are statistically about twice as large as those based on F, and R-
 factors based on ALL data will be even larger.
;
_reflns_number_total     10386
_reflns_number_gt     7282
_reflns_threshold_expression     I>2\s(I)
_refine_ls_structure_factor_coef     Fsqd
_refine_ls_matrix_type     full
_refine_ls_R_factor_all     0.0681
_refine_ls_R_factor_gt     0.0418
_refine_ls_wR_factor_gt     0.1018
_refine_ls_wR_factor_ref     0.1248
_refine_ls_goodness_of_fit_ref     1.067
_refine_ls_restrained_S_all     1.067
_refine_ls_number_reflns     10386
_refine_ls_number_parameters     579
_refine_ls_number_restraints     0
_refine_ls_hydrogen_treatment     constr
_refine_ls_weighting_scheme     calc
_refine_ls_weighting_details
         'calc w=1/[\s^2^(Fo^2^)+(0.0652P)^2^+1.3303P] where P=(Fo^2^+2Fc^2^)/3'
_atom_sites_solution_hydrogens     geom
_atom_sites_solution_primary     direct
_atom_sites_solution_secondary     difmap
_refine_ls_shift/su_max     ?
_refine_ls_shift/su_max_lt     0.001
_refine_ls_shift/su_mean     0.000
_refine_diff_density_max     0.696
_refine_diff_density_min     -0.489
_refine_ls_extinction_method     none
_refine_ls_extinction_coef     ?
loop_
    _atom_type_symbol
    _atom_type_description
    _atom_type_scat_dispersion_real
    _atom_type_scat_dispersion_imag
    _atom_type_scat_source
    'C' 'C' 0.0033 0.0016
                         'International Tables Vol C Tables 4.2.6.8 and 6.1.1.4'
    'H' 'H' 0.0000 0.0000
                         'International Tables Vol C Tables 4.2.6.8 and 6.1.1.4'
    'O' 'O' 0.0106 0.0060
                         'International Tables Vol C Tables 4.2.6.8 and 6.1.1.4'
    'P' 'P' 0.1023 0.0942
                         'International Tables Vol C Tables 4.2.6.8 and 6.1.1.4'
    'Cu' 'Cu' 0.3201 1.2651
                         'International Tables Vol C Tables 4.2.6.8 and 6.1.1.4'
    'N' 'N' 0.0061 0.0033
                         'International Tables Vol C Tables 4.2.6.8 and 6.1.1.4'
_computing_data_collection     'APEX2 (Bruker, 2005)'
_computing_cell_refinement     'SAINT-Plus (Bruker, 2004)'
_computing_data_reduction     'SAINT-Plus (Bruker, 2004)'
_computing_structure_solution     'SHELXS97 (Sheldrick, 2008)'
_computing_structure_refinement     'SHELXL97 (Sheldrick, 2008)'
_computing_molecular_graphics     'DIAMOND (Brandenburg & Putz, 2006)'
_computing_publication_material     'SHELXL97 (Sheldrick, 2008)'
loop_
    _atom_site_type_symbol
    _atom_site_label
    _atom_site_fract_x
    _atom_site_fract_y
    _atom_site_fract_z
    _atom_site_U_iso_or_equiv
    _atom_site_adp_type
    _atom_site_calc_flag
    _atom_site_refinement_flags
    _atom_site_occupancy
    _atom_site_disorder_assembly
    _atom_site_disorder_group
    Cu Cu 0.648980(19) 0.639638(12) 0.721924(18) 0.02506(9) Uani d . 1 . .
    P P1 0.68719(4) 0.66836(3) 0.57592(4) 0.02327(14) Uani d . 1 . .
    P P2 0.49525(4) 0.64599(3) 0.77073(4) 0.02451(14) Uani d . 1 . .
    P P3 0.76607(4) 0.66405(3) 0.83260(4) 0.02716(15) Uani d . 1 . .
    O O1 0.69049(14) 0.54993(8) 0.71328(13) 0.0426(5) Uani d . 1 . .
    O O2 0.70267(14) 0.46327(8) 0.76821(16) 0.0545(6) Uani d . 1 . .
    O O3 0.58208(14) 0.51654(9) 0.79920(14) 0.0476(5) Uani d . 1 . .
    N N 0.65747(16) 0.50981(9) 0.76134(15) 0.0339(5) Uani d . 1 . .
    C C111 0.80233(16) 0.64237(10) 0.53885(15) 0.0242(5) Uani d . 1 . .
    C C124 0.7058(2) 0.86739(12) 0.5420(2) 0.0513(8) Uani d . 1 . .
    H H124 0.7091 0.9085 0.5366 0.062 Uiso calc R 1 . .
    C C224 0.2713(3) 0.52621(15) 0.6295(3) 0.0669(11) Uani d . 1 . .
    H H224 0.2253 0.5025 0.5982 0.080 Uiso calc R 1 . .
    C C316 0.7201(2) 0.58002(13) 0.9585(2) 0.0479(7) Uani d . 1 . .
    H H316 0.6561 0.5870 0.9373 0.057 Uiso calc R 1 . .
    C C231 0.48468(16) 0.63742(11) 0.89305(16) 0.0278(5) Uani d . 1 . .
    C C321 0.88416(17) 0.67722(11) 0.78815(16) 0.0296(5) Uani d . 1 . .
    C C131 0.60777(17) 0.64440(10) 0.48089(15) 0.0255(5) Uani d . 1 . .
    C C115 0.94606(19) 0.65381(13) 0.4577(2) 0.0442(7) Uani d . 1 . .
    H H115 0.9884 0.6780 0.4262 0.053 Uiso calc R 1 . .
    C C311 0.79398(18) 0.60965(11) 0.92032(16) 0.0318(6) Uani d . 1 . .
    C C332 0.69771(17) 0.77617(11) 0.85457(17) 0.0324(6) Uani d . 1 . .
    H H332 0.6763 0.7723 0.7929 0.039 Uiso calc R 1 . .
    C C112 0.82424(17) 0.58383(11) 0.55058(16) 0.0294(5) Uani d . 1 . .
    H H112 0.7827 0.5595 0.5827 0.035 Uiso calc R 1 . .
    C C211 0.43902(16) 0.71734(10) 0.75056(15) 0.0269(5) Uani d . 1 . .
    C C331 0.74432(16) 0.72969(11) 0.89767(16) 0.0283(5) Uani d . 1 . .
    C C132 0.64211(19) 0.61962(12) 0.40217(16) 0.0338(6) Uani d . 1 . .
    H H132 0.7089 0.6154 0.3960 0.041 Uiso calc R 1 . .
    C C221 0.40535(18) 0.59655(11) 0.72002(17) 0.0319(6) Uani d . 1 . .
    C C216 0.35266(18) 0.73328(12) 0.78759(18) 0.0370(6) Uani d . 1 . .
    H H216 0.3226 0.7075 0.8276 0.044 Uiso calc R 1 . .
    C C122 0.74845(19) 0.77996(11) 0.62032(18) 0.0349(6) Uani d . 1 . .
    H H122 0.7824 0.7610 0.6690 0.042 Uiso calc R 1 . .
    C C312 0.8876(2) 0.59846(13) 0.95272(18) 0.0411(7) Uani d . 1 . .
    H H312 0.9393 0.6186 0.9276 0.049 Uiso calc R 1 . .
    C C225 0.2474(2) 0.55510(14) 0.7067(3) 0.0621(10) Uani d . 1 . .
    H H225 0.1853 0.5509 0.7290 0.075 Uiso calc R 1 . .
    C C212 0.48208(18) 0.75662(11) 0.69410(16) 0.0316(6) Uani d . 1 . .
    H H212 0.5410 0.7468 0.6687 0.038 Uiso calc R 1 . .
    C C121 0.69420(16) 0.74698(10) 0.55818(16) 0.0267(5) Uani d . 1 . .
    C C326 0.92508(18) 0.63211(13) 0.73989(17) 0.0368(6) Uani d . 1 . .
    H H326 0.8916 0.5965 0.7311 0.044 Uiso calc R 1 . .
    C C116 0.86462(18) 0.67765(11) 0.49296(18) 0.0347(6) Uani d . 1 . .
    H H116 0.8515 0.7179 0.4857 0.042 Uiso calc R 1 . .
    C C113 0.90613(18) 0.56075(11) 0.51586(18) 0.0356(6) Uani d . 1 . .
    H H113 0.9210 0.5209 0.5250 0.043 Uiso calc R 1 . .
    C C133 0.5789(2) 0.60125(13) 0.33334(18) 0.0421(7) Uani d . 1 . .
    H H133 0.6028 0.5844 0.2801 0.050 Uiso calc R 1 . .
    C C222 0.4288(2) 0.56572(11) 0.64328(18) 0.0419(7) Uani d . 1 . .
    H H222 0.4916 0.5681 0.6219 0.050 Uiso calc R 1 . .
    C C125 0.6523(2) 0.83553(13) 0.4786(2) 0.0507(8) Uani d . 1 . .
    H H125 0.6198 0.8548 0.4294 0.061 Uiso calc R 1 . .
    C C136 0.50933(18) 0.65097(12) 0.48728(17) 0.0340(6) Uani d . 1 . .
    H H136 0.4847 0.6684 0.5397 0.041 Uiso calc R 1 . .
    C C114 0.96614(19) 0.59556(12) 0.4680(2) 0.0414(7) Uani d . 1 . .
    H H114 1.0211 0.5794 0.4422 0.050 Uiso calc R 1 . .
    C C322 0.93414(18) 0.72892(12) 0.79913(17) 0.0353(6) Uani d . 1 . .
    H H322 0.9072 0.7599 0.8319 0.042 Uiso calc R 1 . .
    C C324 1.0635(2) 0.69100(16) 0.71702(19) 0.0497(8) Uani d . 1 . .
    H H324 1.1252 0.6955 0.6937 0.060 Uiso calc R 1 . .
    C C323 1.02253(19) 0.73598(14) 0.76306(19) 0.0431(7) Uani d . 1 . .
    H H323 1.0552 0.7720 0.7700 0.052 Uiso calc R 1 . .
    C C215 0.3105(2) 0.78637(13) 0.7665(2) 0.0449(7) Uani d . 1 . .
    H H215 0.2512 0.7964 0.7911 0.054 Uiso calc R 1 . .
    C C134 0.4815(2) 0.60707(12) 0.34115(18) 0.0409(7) Uani d . 1 . .
    H H134 0.4385 0.5938 0.2940 0.049 Uiso calc R 1 . .
    C C135 0.44731(19) 0.63221(13) 0.41747(19) 0.0409(7) Uani d . 1 . .
    H H135 0.3804 0.6368 0.4226 0.049 Uiso calc R 1 . .
    C C334 0.7111(2) 0.83285(13) 0.9899(2) 0.0438(7) Uani d . 1 . .
    H H334 0.6995 0.8679 1.0217 0.053 Uiso calc R 1 . .
    C C214 0.3545(2) 0.82457(12) 0.7097(2) 0.0464(7) Uani d . 1 . .
    H H214 0.3255 0.8609 0.6951 0.056 Uiso calc R 1 . .
    C C333 0.68171(18) 0.82795(12) 0.8992(2) 0.0395(6) Uani d . 1 . .
    H H333 0.6512 0.8595 0.8683 0.047 Uiso calc R 1 . .
    C C213 0.4401(2) 0.81017(12) 0.67419(19) 0.0426(7) Uani d . 1 . .
    H H213 0.4708 0.8368 0.6359 0.051 Uiso calc R 1 . .
    C C126 0.64584(19) 0.77566(12) 0.48651(19) 0.0391(6) Uani d . 1 . .
    H H126 0.6084 0.7541 0.4431 0.047 Uiso calc R 1 . .
    C C123 0.7541(2) 0.83983(12) 0.6128(2) 0.0448(7) Uani d . 1 . .
    H H123 0.7910 0.8617 0.6563 0.054 Uiso calc R 1 . .
    C C336 0.77430(19) 0.73630(12) 0.98842(17) 0.0375(6) Uani d . 1 . .
    H H336 0.8070 0.7054 1.0192 0.045 Uiso calc R 1 . .
    C C226 0.31446(19) 0.59069(13) 0.7526(2) 0.0454(7) Uani d . 1 . .
    H H226 0.2979 0.6108 0.8058 0.054 Uiso calc R 1 . .
    C C325 1.0142(2) 0.63923(14) 0.7049(2) 0.0459(7) Uani d . 1 . .
    H H325 1.0418 0.6084 0.6723 0.055 Uiso calc R 1 . .
    C C313 0.9051(2) 0.55805(14) 1.02142(19) 0.0483(8) Uani d . 1 . .
    H H313 0.9688 0.5505 1.0428 0.058 Uiso calc R 1 . .
    C C232 0.46013(18) 0.58494(12) 0.93197(18) 0.0381(6) Uani d . 1 . .
    H H232 0.4420 0.5529 0.8944 0.046 Uiso calc R 1 . .
    C C236 0.51236(19) 0.68329(13) 0.94916(17) 0.0381(6) Uani d . 1 . .
    H H236 0.5305 0.7192 0.9231 0.046 Uiso calc R 1 . .
    C C223 0.3604(3) 0.53138(13) 0.5977(2) 0.0601(9) Uani d . 1 . .
    H H223 0.3761 0.5115 0.5440 0.072 Uiso calc R 1 . .
    C C235 0.5140(2) 0.67760(16) 1.0430(2) 0.0543(8) Uani d . 1 . .
    H H235 0.5321 0.7095 1.0808 0.065 Uiso calc R 1 . .
    C C335 0.7569(2) 0.78753(13) 1.03417(19) 0.0440(7) Uani d . 1 . .
    H H335 0.7766 0.7913 1.0963 0.053 Uiso calc R 1 . .
    C C233 0.4620(2) 0.57908(15) 1.0260(2) 0.0501(8) Uani d . 1 . .
    H H233 0.4446 0.5432 1.0524 0.060 Uiso calc R 1 . .
    C C314 0.8304(3) 0.52900(14) 1.0585(2) 0.0565(9) Uani d . 1 . .
    H H314 0.8425 0.5014 1.1054 0.068 Uiso calc R 1 . .
    C C234 0.4890(2) 0.62522(18) 1.0805(2) 0.0587(9) Uani d . 1 . .
    H H234 0.4905 0.6209 1.1445 0.070 Uiso calc R 1 . .
    C C315 0.7387(3) 0.53994(15) 1.0278(2) 0.0629(10) Uani d . 1 . .
    H H315 0.6872 0.5201 1.0538 0.075 Uiso calc R 1 . .
    O O01 0.88218(16) 0.46711(12) 0.68724(15) 0.0648(6) Uani d . 1 . .
    H H01 0.8262 0.4736 0.7028 0.097 Uiso calc R 1 . .
    C C01 0.9416(3) 0.4603(2) 0.7637(3) 0.0824(12) Uani d . 1 . .
    H H01A 1.0077 0.4558 0.7458 0.124 Uiso calc R 1 . .
    H H01B 0.9225 0.4257 0.7970 0.124 Uiso calc R 1 . .
    H H01C 0.9369 0.4946 0.8027 0.124 Uiso calc R 1 . .
loop_
    _atom_site_aniso_label
    _atom_site_aniso_U_11
    _atom_site_aniso_U_22
    _atom_site_aniso_U_33
    _atom_site_aniso_U_12
    _atom_site_aniso_U_13
    _atom_site_aniso_U_23
    Cu 0.02526(16) 0.02543(16) 0.02440(16) -0.00043(12) 0.00013(12) 0.00087(11)
    P1 0.0239(3) 0.0232(3) 0.0227(3) 0.0005(2) 0.0004(2) 0.0001(2)
    P2 0.0247(3) 0.0264(3) 0.0224(3) -0.0005(2) 0.0009(2) 0.0006(2)
    P3 0.0256(3) 0.0297(3) 0.0258(3) -0.0007(3) -0.0028(2) 0.0002(3)
    O1 0.0506(12) 0.0282(10) 0.0504(12) 0.0031(9) 0.0178(9) 0.0087(9)
    O2 0.0473(12) 0.0289(10) 0.0873(16) 0.0077(9) 0.0029(11) 0.0159(10)
    O3 0.0456(12) 0.0458(12) 0.0526(12) -0.0012(9) 0.0158(10) 0.0115(10)
    N 0.0362(12) 0.0271(12) 0.0382(12) -0.0005(10) 0.0001(10) 0.0029(9)
    C111 0.0233(11) 0.0271(12) 0.0223(11) 0.0010(10) 0.0009(9) -0.0017(9)
    C124 0.0514(19) 0.0226(14) 0.081(2) 0.0014(13) 0.0130(17) 0.0052(14)
    C224 0.074(3) 0.0410(19) 0.081(3) -0.0160(18) -0.042(2) 0.0059(18)
    C316 0.0402(16) 0.0503(18) 0.0519(18) -0.0091(14) -0.0103(14) 0.0147(14)
    C231 0.0221(12) 0.0379(14) 0.0236(12) 0.0016(10) 0.0037(9) 0.0042(10)
    C321 0.0255(12) 0.0387(14) 0.0241(12) 0.0005(11) -0.0039(10) -0.0006(10)
    C131 0.0304(13) 0.0237(12) 0.0226(11) 0.0004(10) 0.0018(10) 0.0028(9)
    C115 0.0307(14) 0.0436(17) 0.0596(19) 0.0028(12) 0.0181(13) 0.0124(14)
    C311 0.0342(14) 0.0318(14) 0.0290(13) 0.0015(11) -0.0039(11) 0.0001(10)
    C332 0.0268(13) 0.0389(15) 0.0316(13) -0.0005(11) 0.0012(10) -0.0008(11)
    C112 0.0296(13) 0.0280(13) 0.0307(13) -0.0017(10) 0.0014(10) 0.0013(10)
    C211 0.0265(12) 0.0276(13) 0.0259(12) -0.0008(10) -0.0049(10) -0.0015(10)
    C331 0.0238(12) 0.0308(13) 0.0304(13) -0.0025(10) 0.0013(10) -0.0020(10)
    C132 0.0349(14) 0.0385(14) 0.0277(13) 0.0023(12) -0.0014(11) -0.0038(11)
    C221 0.0328(14) 0.0260(13) 0.0363(14) -0.0033(11) -0.0061(11) 0.0029(11)
    C216 0.0370(15) 0.0365(15) 0.0379(15) 0.0036(12) 0.0048(12) -0.0038(12)
    C122 0.0411(15) 0.0305(14) 0.0332(14) -0.0041(12) 0.0028(11) 0.0002(11)
    C312 0.0375(15) 0.0481(17) 0.0367(15) 0.0036(13) -0.0076(12) 0.0053(12)
    C225 0.0368(17) 0.0452(19) 0.102(3) -0.0100(15) -0.0191(18) 0.0133(19)
    C212 0.0348(14) 0.0311(14) 0.0290(13) -0.0008(11) 0.0015(11) -0.0016(10)
    C121 0.0274(12) 0.0239(12) 0.0294(12) 0.0010(10) 0.0075(10) 0.0013(10)
    C326 0.0319(14) 0.0475(17) 0.0307(14) 0.0022(12) -0.0014(11) -0.0048(12)
    C116 0.0304(13) 0.0288(13) 0.0455(15) 0.0030(11) 0.0057(11) 0.0041(11)
    C113 0.0332(14) 0.0277(13) 0.0461(15) 0.0071(11) 0.0041(12) -0.0023(11)
    C133 0.0520(18) 0.0449(17) 0.0288(14) 0.0029(14) -0.0031(12) -0.0045(12)
    C222 0.0574(18) 0.0295(14) 0.0379(15) -0.0071(13) -0.0070(13) 0.0003(11)
    C125 0.0468(17) 0.0388(17) 0.066(2) 0.0064(14) -0.0029(15) 0.0189(15)
    C136 0.0281(13) 0.0454(16) 0.0286(13) -0.0024(11) 0.0021(10) -0.0002(11)
    C114 0.0290(14) 0.0411(16) 0.0553(18) 0.0080(12) 0.0130(13) -0.0032(13)
    C322 0.0339(14) 0.0385(15) 0.0333(14) -0.0008(12) -0.0015(11) -0.0028(11)
    C324 0.0304(15) 0.081(2) 0.0378(16) -0.0006(15) 0.0052(12) 0.0010(16)
    C323 0.0325(15) 0.0550(19) 0.0416(16) -0.0104(13) 0.0015(12) 0.0056(14)
    C215 0.0403(16) 0.0460(17) 0.0483(17) 0.0149(14) -0.0002(13) -0.0113(14)
    C134 0.0425(16) 0.0422(16) 0.0365(15) -0.0084(13) -0.0146(12) 0.0025(12)
    C135 0.0269(14) 0.0537(18) 0.0414(16) -0.0059(12) -0.0053(12) 0.0072(13)
    C334 0.0380(15) 0.0426(17) 0.0515(18) -0.0018(13) 0.0099(13) -0.0162(14)
    C214 0.0579(19) 0.0321(15) 0.0480(17) 0.0135(14) -0.0103(15) -0.0036(13)
    C333 0.0304(14) 0.0352(15) 0.0535(17) 0.0027(12) 0.0098(12) -0.0006(13)
    C213 0.0579(19) 0.0305(14) 0.0386(15) 0.0007(13) -0.0061(14) 0.0030(12)
    C126 0.0375(15) 0.0367(15) 0.0427(16) 0.0015(12) -0.0037(12) 0.0059(12)
    C123 0.0494(17) 0.0307(15) 0.0547(18) -0.0079(13) 0.0071(14) -0.0060(13)
    C336 0.0403(15) 0.0431(16) 0.0289(13) -0.0021(12) -0.0001(11) -0.0022(11)
    C226 0.0325(15) 0.0419(16) 0.0614(19) -0.0019(13) -0.0022(14) -0.0007(14)
    C325 0.0341(15) 0.065(2) 0.0385(16) 0.0145(14) -0.0016(12) -0.0098(14)
    C313 0.0501(18) 0.0501(18) 0.0433(16) 0.0129(15) -0.0130(14) 0.0027(14)
    C232 0.0334(14) 0.0414(16) 0.0402(15) 0.0023(12) 0.0087(12) 0.0108(12)
    C236 0.0392(15) 0.0480(17) 0.0274(13) -0.0018(13) 0.0040(11) -0.0033(12)
    C223 0.090(3) 0.0376(17) 0.0505(19) -0.0110(17) -0.0200(19) -0.0087(14)
    C235 0.0549(19) 0.078(2) 0.0306(15) 0.0007(17) 0.0022(14) -0.0108(15)
    C335 0.0457(17) 0.0538(18) 0.0325(15) -0.0031(14) 0.0013(13) -0.0116(13)
    C233 0.0452(17) 0.065(2) 0.0409(17) 0.0058(15) 0.0136(14) 0.0273(16)
    C314 0.079(2) 0.0412(18) 0.0476(18) -0.0019(17) -0.0165(17) 0.0132(14)
    C234 0.0519(19) 0.097(3) 0.0274(15) 0.0098(19) 0.0061(14) 0.0106(17)
    C315 0.060(2) 0.061(2) 0.066(2) -0.0217(17) -0.0134(17) 0.0295(18)
    O01 0.0563(14) 0.0808(18) 0.0577(14) 0.0180(14) 0.0077(11) 0.0099(12)
    C01 0.075(3) 0.083(3) 0.088(3) 0.018(2) -0.017(2) 0.005(2)
_geom_special_details
;
 All s.u.'s (except the s.u. in the dihedral angle between two l.s. planes)
 are estimated using the full covariance matrix.  The cell s.u.'s are taken
 into account individually in the estimation of s.u.'s in distances, angles
 and torsion angles; correlations between s.u.'s in cell parameters are only
 used when they are defined by crystal symmetry.  An approximate (isotropic)
 treatment of cell s.u.'s is used for estimating s.u.'s involving l.s. planes.
;
loop_
    _geom_bond_atom_site_label_1
    _geom_bond_atom_site_label_2
    _geom_bond_site_symmetry_2
    _geom_bond_distance
    _geom_bond_publ_flag
    Cu O1 . 2.1503(18) Y
    Cu P2 . 2.3070(7) Y
    Cu P3 . 2.3321(6) Y
    Cu P1 . 2.3397(6) Y
    P1 C111 . 1.828(2) ?
    P1 C121 . 1.832(2) ?
    P1 C131 . 1.836(2) ?
    P2 C231 . 1.829(2) ?
    P2 C221 . 1.833(2) ?
    P2 C211 . 1.840(2) ?
    P3 C331 . 1.823(2) ?
    P3 C311 . 1.831(3) ?
    P3 C321 . 1.833(3) ?
    O1 N . 1.265(3) ?
    O2 N . 1.246(3) ?
    O3 N . 1.227(3) ?
    C111 C116 . 1.391(3) ?
    C111 C112 . 1.391(3) ?
    C124 C123 . 1.375(4) ?
    C124 C125 . 1.383(5) ?
    C124 H124 . 0.9500 ?
    C224 C223 . 1.359(5) ?
    C224 C225 . 1.374(5) ?
    C224 H224 . 0.9500 ?
    C316 C311 . 1.381(4) ?
    C316 C315 . 1.393(4) ?
    C316 H316 . 0.9500 ?
    C231 C236 . 1.387(4) ?
    C231 C232 . 1.387(3) ?
    C321 C322 . 1.387(4) ?
    C321 C326 . 1.397(4) ?
    C131 C136 . 1.395(3) ?
    C131 C132 . 1.399(3) ?
    C115 C114 . 1.377(4) ?
    C115 C116 . 1.388(4) ?
    C115 H115 . 0.9500 ?
    C311 C312 . 1.400(3) ?
    C332 C333 . 1.385(4) ?
    C332 C331 . 1.392(3) ?
    C332 H332 . 0.9500 ?
    C112 C113 . 1.384(3) ?
    C112 H112 . 0.9500 ?
    C211 C212 . 1.386(3) ?
    C211 C216 . 1.399(3) ?
    C331 C336 . 1.394(3) ?
    C132 C133 . 1.384(4) ?
    C132 H132 . 0.9500 ?
    C221 C226 . 1.388(4) ?
    C221 C222 . 1.389(4) ?
    C216 C215 . 1.387(4) ?
    C216 H216 . 0.9500 ?
    C122 C123 . 1.385(4) ?
    C122 C121 . 1.391(3) ?
    C122 H122 . 0.9500 ?
    C312 C313 . 1.390(4) ?
    C312 H312 . 0.9500 ?
    C225 C226 . 1.398(4) ?
    C225 H225 . 0.9500 ?
    C212 C213 . 1.391(4) ?
    C212 H212 . 0.9500 ?
    C121 C126 . 1.397(3) ?
    C326 C325 . 1.383(4) ?
    C326 H326 . 0.9500 ?
    C116 H116 . 0.9500 ?
    C113 C114 . 1.379(4) ?
    C113 H113 . 0.9500 ?
    C133 C134 . 1.382(4) ?
    C133 H133 . 0.9500 ?
    C222 C223 . 1.392(4) ?
    C222 H222 . 0.9500 ?
    C125 C126 . 1.386(4) ?
    C125 H125 . 0.9500 ?
    C136 C135 . 1.387(4) ?
    C136 H136 . 0.9500 ?
    C114 H114 . 0.9500 ?
    C322 C323 . 1.380(4) ?
    C322 H322 . 0.9500 ?
    C324 C323 . 1.378(4) ?
    C324 C325 . 1.385(4) ?
    C324 H324 . 0.9500 ?
    C323 H323 . 0.9500 ?
    C215 C214 . 1.380(4) ?
    C215 H215 . 0.9500 ?
    C134 C135 . 1.372(4) ?
    C134 H134 . 0.9500 ?
    C135 H135 . 0.9500 ?
    C334 C335 . 1.374(4) ?
    C334 C333 . 1.388(4) ?
    C334 H334 . 0.9500 ?
    C214 C213 . 1.371(4) ?
    C214 H214 . 0.9500 ?
    C333 H333 . 0.9500 ?
    C213 H213 . 0.9500 ?
    C126 H126 . 0.9500 ?
    C123 H123 . 0.9500 ?
    C336 C335 . 1.386(4) ?
    C336 H336 . 0.9500 ?
    C226 H226 . 0.9500 ?
    C325 H325 . 0.9500 ?
    C313 C314 . 1.377(5) ?
    C313 H313 . 0.9500 ?
    C232 C233 . 1.394(4) ?
    C232 H232 . 0.9500 ?
    C236 C235 . 1.391(4) ?
    C236 H236 . 0.9500 ?
    C223 H223 . 0.9500 ?
    C235 C234 . 1.378(5) ?
    C235 H235 . 0.9500 ?
    C335 H335 . 0.9500 ?
    C233 C234 . 1.375(5) ?
    C233 H233 . 0.9500 ?
    C314 C315 . 1.367(5) ?
    C314 H314 . 0.9500 ?
    C234 H234 . 0.9500 ?
    C315 H315 . 0.9500 ?
    O01 C01 . 1.382(4) ?
    O01 H01 . 0.8400 ?
    C01 H01A . 0.9800 ?
    C01 H01B . 0.9800 ?
    C01 H01C . 0.9800 ?
loop_
    _geom_angle_atom_site_label_1
    _geom_angle_atom_site_label_2
    _geom_angle_atom_site_label_3
    _geom_angle_site_symmetry_1
    _geom_angle_site_symmetry_3
    _geom_angle
    _geom_angle_publ_flag
    O1 Cu P2 . . 109.78(5) Y
    O1 Cu P3 . . 95.11(6) Y
    P2 Cu P3 . . 113.80(2) Y
    O1 Cu P1 . . 98.21(5) Y
    P2 Cu P1 . . 121.70(2) Y
    P3 Cu P1 . . 113.24(2) Y
    C111 P1 C121 . . 103.11(11) ?
    C111 P1 C131 . . 100.72(11) ?
    C121 P1 C131 . . 102.82(10) ?
    C111 P1 Cu . . 115.16(8) ?
    C121 P1 Cu . . 115.26(8) ?
    C131 P1 Cu . . 117.59(8) ?
    C231 P2 C221 . . 104.58(12) ?
    C231 P2 C211 . . 101.71(11) ?
    C221 P2 C211 . . 101.91(11) ?
    C231 P2 Cu . . 114.81(8) ?
    C221 P2 Cu . . 117.89(9) ?
    C211 P2 Cu . . 113.91(8) ?
    C331 P3 C311 . . 103.25(11) ?
    C331 P3 C321 . . 103.10(11) ?
    C311 P3 C321 . . 101.46(11) ?
    C331 P3 Cu . . 116.09(8) ?
    C311 P3 Cu . . 116.89(8) ?
    C321 P3 Cu . . 114.04(8) ?
    N O1 Cu . . 124.12(16) ?
    O3 N O2 . . 121.1(2) ?
    O3 N O1 . . 120.5(2) ?
    O2 N O1 . . 118.4(2) ?
    C116 C111 C112 . . 119.1(2) ?
    C116 C111 P1 . . 122.47(18) ?
    C112 C111 P1 . . 118.21(18) ?
    C123 C124 C125 . . 120.2(3) ?
    C123 C124 H124 . . 119.9 ?
    C125 C124 H124 . . 119.9 ?
    C223 C224 C225 . . 120.4(3) ?
    C223 C224 H224 . . 119.8 ?
    C225 C224 H224 . . 119.8 ?
    C311 C316 C315 . . 120.5(3) ?
    C311 C316 H316 . . 119.8 ?
    C315 C316 H316 . . 119.8 ?
    C236 C231 C232 . . 118.9(2) ?
    C236 C231 P2 . . 118.35(19) ?
    C232 C231 P2 . . 122.4(2) ?
    C322 C321 C326 . . 118.7(2) ?
    C322 C321 P3 . . 124.0(2) ?
    C326 C321 P3 . . 117.2(2) ?
    C136 C131 C132 . . 118.6(2) ?
    C136 C131 P1 . . 118.90(18) ?
    C132 C131 P1 . . 122.53(18) ?
    C114 C115 C116 . . 120.7(3) ?
    C114 C115 H115 . . 119.6 ?
    C116 C115 H115 . . 119.6 ?
    C316 C311 C312 . . 118.5(2) ?
    C316 C311 P3 . . 119.08(19) ?
    C312 C311 P3 . . 122.3(2) ?
    C333 C332 C331 . . 121.7(2) ?
    C333 C332 H332 . . 119.1 ?
    C331 C332 H332 . . 119.1 ?
    C113 C112 C111 . . 120.5(2) ?
    C113 C112 H112 . . 119.7 ?
    C111 C112 H112 . . 119.7 ?
    C212 C211 C216 . . 118.1(2) ?
    C212 C211 P2 . . 118.98(18) ?
    C216 C211 P2 . . 122.85(19) ?
    C332 C331 C336 . . 118.1(2) ?
    C332 C331 P3 . . 118.80(18) ?
    C336 C331 P3 . . 123.1(2) ?
    C133 C132 C131 . . 120.1(2) ?
    C133 C132 H132 . . 119.9 ?
    C131 C132 H132 . . 119.9 ?
    C226 C221 C222 . . 119.1(2) ?
    C226 C221 P2 . . 122.9(2) ?
    C222 C221 P2 . . 117.9(2) ?
    C215 C216 C211 . . 120.7(3) ?
    C215 C216 H216 . . 119.6 ?
    C211 C216 H216 . . 119.6 ?
    C123 C122 C121 . . 121.4(3) ?
    C123 C122 H122 . . 119.3 ?
    C121 C122 H122 . . 119.3 ?
    C313 C312 C311 . . 120.3(3) ?
    C313 C312 H312 . . 119.8 ?
    C311 C312 H312 . . 119.8 ?
    C224 C225 C226 . . 120.1(3) ?
    C224 C225 H225 . . 119.9 ?
    C226 C225 H225 . . 119.9 ?
    C211 C212 C213 . . 120.9(2) ?
    C211 C212 H212 . . 119.6 ?
    C213 C212 H212 . . 119.6 ?
    C122 C121 C126 . . 118.3(2) ?
    C122 C121 P1 . . 118.44(18) ?
    C126 C121 P1 . . 123.22(19) ?
    C325 C326 C321 . . 120.1(3) ?
    C325 C326 H326 . . 120.0 ?
    C321 C326 H326 . . 120.0 ?
    C115 C116 C111 . . 119.8(2) ?
    C115 C116 H116 . . 120.1 ?
    C111 C116 H116 . . 120.1 ?
    C114 C113 C112 . . 120.1(2) ?
    C114 C113 H113 . . 119.9 ?
    C112 C113 H113 . . 119.9 ?
    C134 C133 C132 . . 120.7(3) ?
    C134 C133 H133 . . 119.6 ?
    C132 C133 H133 . . 119.6 ?
    C221 C222 C223 . . 120.1(3) ?
    C221 C222 H222 . . 119.9 ?
    C223 C222 H222 . . 119.9 ?
    C124 C125 C126 . . 120.4(3) ?
    C124 C125 H125 . . 119.8 ?
    C126 C125 H125 . . 119.8 ?
    C135 C136 C131 . . 120.3(2) ?
    C135 C136 H136 . . 119.8 ?
    C131 C136 H136 . . 119.8 ?
    C115 C114 C113 . . 119.7(2) ?
    C115 C114 H114 . . 120.1 ?
    C113 C114 H114 . . 120.1 ?
    C323 C322 C321 . . 120.9(3) ?
    C323 C322 H322 . . 119.6 ?
    C321 C322 H322 . . 119.6 ?
    C323 C324 C325 . . 119.6(3) ?
    C323 C324 H324 . . 120.2 ?
    C325 C324 H324 . . 120.2 ?
    C324 C323 C322 . . 120.2(3) ?
    C324 C323 H323 . . 119.9 ?
    C322 C323 H323 . . 119.9 ?
    C214 C215 C216 . . 120.0(3) ?
    C214 C215 H215 . . 120.0 ?
    C216 C215 H215 . . 120.0 ?
    C135 C134 C133 . . 119.5(2) ?
    C135 C134 H134 . . 120.3 ?
    C133 C134 H134 . . 120.3 ?
    C134 C135 C136 . . 120.7(3) ?
    C134 C135 H135 . . 119.6 ?
    C136 C135 H135 . . 119.6 ?
    C335 C334 C333 . . 120.6(3) ?
    C335 C334 H334 . . 119.7 ?
    C333 C334 H334 . . 119.7 ?
    C213 C214 C215 . . 120.1(3) ?
    C213 C214 H214 . . 120.0 ?
    C215 C214 H214 . . 120.0 ?
    C332 C333 C334 . . 118.8(3) ?
    C332 C333 H333 . . 120.6 ?
    C334 C333 H333 . . 120.6 ?
    C214 C213 C212 . . 120.1(3) ?
    C214 C213 H213 . . 119.9 ?
    C212 C213 H213 . . 119.9 ?
    C125 C126 C121 . . 120.1(3) ?
    C125 C126 H126 . . 119.9 ?
    C121 C126 H126 . . 119.9 ?
    C124 C123 C122 . . 119.5(3) ?
    C124 C123 H123 . . 120.3 ?
    C122 C123 H123 . . 120.3 ?
    C335 C336 C331 . . 120.6(3) ?
    C335 C336 H336 . . 119.7 ?
    C331 C336 H336 . . 119.7 ?
    C221 C226 C225 . . 119.8(3) ?
    C221 C226 H226 . . 120.1 ?
    C225 C226 H226 . . 120.1 ?
    C326 C325 C324 . . 120.5(3) ?
    C326 C325 H325 . . 119.8 ?
    C324 C325 H325 . . 119.8 ?
    C314 C313 C312 . . 120.1(3) ?
    C314 C313 H313 . . 119.9 ?
    C312 C313 H313 . . 119.9 ?
    C231 C232 C233 . . 120.2(3) ?
    C231 C232 H232 . . 119.9 ?
    C233 C232 H232 . . 119.9 ?
    C231 C236 C235 . . 121.0(3) ?
    C231 C236 H236 . . 119.5 ?
    C235 C236 H236 . . 119.5 ?
    C224 C223 C222 . . 120.4(3) ?
    C224 C223 H223 . . 119.8 ?
    C222 C223 H223 . . 119.8 ?
    C234 C235 C236 . . 119.3(3) ?
    C234 C235 H235 . . 120.3 ?
    C236 C235 H235 . . 120.3 ?
    C334 C335 C336 . . 120.2(3) ?
    C334 C335 H335 . . 119.9 ?
    C336 C335 H335 . . 119.9 ?
    C234 C233 C232 . . 120.0(3) ?
    C234 C233 H233 . . 120.0 ?
    C232 C233 H233 . . 120.0 ?
    C315 C314 C313 . . 120.0(3) ?
    C315 C314 H314 . . 120.0 ?
    C313 C314 H314 . . 120.0 ?
    C233 C234 C235 . . 120.6(3) ?
    C233 C234 H234 . . 119.7 ?
    C235 C234 H234 . . 119.7 ?
    C314 C315 C316 . . 120.5(3) ?
    C314 C315 H315 . . 119.7 ?
    C316 C315 H315 . . 119.7 ?
    C01 O01 H01 . . 109.5 ?
    O01 C01 H01A . . 109.5 ?
    O01 C01 H01B . . 109.5 ?
    H01A C01 H01B . . 109.5 ?
    O01 C01 H01C . . 109.5 ?
    H01A C01 H01C . . 109.5 ?
    H01B C01 H01C . . 109.5 ?
loop_
    _geom_torsion_atom_site_label_1
    _geom_torsion_atom_site_label_2
    _geom_torsion_atom_site_label_3
    _geom_torsion_atom_site_label_4
    _geom_torsion_site_symmetry_1
    _geom_torsion_site_symmetry_2
    _geom_torsion_site_symmetry_3
    _geom_torsion_site_symmetry_4
    _geom_torsion
    _geom_torsion_publ_flag
    O1 Cu P1 C111 . . . . -44.63(10) ?
    P2 Cu P1 C111 . . . . -164.03(8) ?
    P3 Cu P1 C111 . . . . 54.58(9) ?
    O1 Cu P1 C121 . . . . -164.54(10) ?
    P2 Cu P1 C121 . . . . 76.06(9) ?
    P3 Cu P1 C121 . . . . -65.34(9) ?
    O1 Cu P1 C131 . . . . 73.89(10) ?
    P2 Cu P1 C131 . . . . -45.51(9) ?
    P3 Cu P1 C131 . . . . 173.09(9) ?
    O1 Cu P2 C231 . . . . 79.69(11) ?
    P3 Cu P2 C231 . . . . -25.50(10) ?
    P1 Cu P2 C231 . . . . -166.70(9) ?
    O1 Cu P2 C221 . . . . -44.25(11) ?
    P3 Cu P2 C221 . . . . -149.45(9) ?
    P1 Cu P2 C221 . . . . 69.35(10) ?
    O1 Cu P2 C211 . . . . -163.59(10) ?
    P3 Cu P2 C211 . . . . 91.21(8) ?
    P1 Cu P2 C211 . . . . -49.98(9) ?
    O1 Cu P3 C331 . . . . -159.83(10) ?
    P2 Cu P3 C331 . . . . -45.58(9) ?
    P1 Cu P3 C331 . . . . 98.95(9) ?
    O1 Cu P3 C311 . . . . -37.52(11) ?
    P2 Cu P3 C311 . . . . 76.73(10) ?
    P1 Cu P3 C311 . . . . -138.73(10) ?
    O1 Cu P3 C321 . . . . 80.52(10) ?
    P2 Cu P3 C321 . . . . -165.23(9) ?
    P1 Cu P3 C321 . . . . -20.69(10) ?
    P2 Cu O1 N . . . . -27.8(2) ?
    P3 Cu O1 N . . . . 89.75(19) ?
    P1 Cu O1 N . . . . -155.85(18) ?
    Cu O1 N O3 . . . . 19.2(3) ?
    Cu O1 N O2 . . . . -161.71(18) ?
    C121 P1 C111 C116 . . . . -10.8(2) ?
    C131 P1 C111 C116 . . . . 95.2(2) ?
    Cu P1 C111 C116 . . . . -137.20(19) ?
    C121 P1 C111 C112 . . . . 174.68(18) ?
    C131 P1 C111 C112 . . . . -79.3(2) ?
    Cu P1 C111 C112 . . . . 48.3(2) ?
    C221 P2 C231 C236 . . . . -154.1(2) ?
    C211 P2 C231 C236 . . . . -48.3(2) ?
    Cu P2 C231 C236 . . . . 75.2(2) ?
    C221 P2 C231 C232 . . . . 33.1(2) ?
    C211 P2 C231 C232 . . . . 138.9(2) ?
    Cu P2 C231 C232 . . . . -97.6(2) ?
    C331 P3 C321 C322 . . . . -5.1(2) ?
    C311 P3 C321 C322 . . . . -111.8(2) ?
    Cu P3 C321 C322 . . . . 121.6(2) ?
    C331 P3 C321 C326 . . . . 175.31(19) ?
    C311 P3 C321 C326 . . . . 68.6(2) ?
    Cu P3 C321 C326 . . . . -57.9(2) ?
    C111 P1 C131 C136 . . . . 173.54(19) ?
    C121 P1 C131 C136 . . . . -80.2(2) ?
    Cu P1 C131 C136 . . . . 47.6(2) ?
    C111 P1 C131 C132 . . . . -6.3(2) ?
    C121 P1 C131 C132 . . . . 99.9(2) ?
    Cu P1 C131 C132 . . . . -132.27(19) ?
    C315 C316 C311 C312 . . . . 0.1(5) ?
    C315 C316 C311 P3 . . . . -177.6(3) ?
    C331 P3 C311 C316 . . . . 85.7(2) ?
    C321 P3 C311 C316 . . . . -167.7(2) ?
    Cu P3 C311 C316 . . . . -43.0(3) ?
    C331 P3 C311 C312 . . . . -91.8(2) ?
    C321 P3 C311 C312 . . . . 14.8(2) ?
    Cu P3 C311 C312 . . . . 139.4(2) ?
    C116 C111 C112 C113 . . . . -1.0(4) ?
    P1 C111 C112 C113 . . . . 173.72(19) ?
    C231 P2 C211 C212 . . . . 136.60(19) ?
    C221 P2 C211 C212 . . . . -115.6(2) ?
    Cu P2 C211 C212 . . . . 12.5(2) ?
    C231 P2 C211 C216 . . . . -45.4(2) ?
    C221 P2 C211 C216 . . . . 62.4(2) ?
    Cu P2 C211 C216 . . . . -169.52(18) ?
    C333 C332 C331 C336 . . . . 0.6(4) ?
    C333 C332 C331 P3 . . . . -177.87(19) ?
    C311 P3 C331 C332 . . . . -163.81(19) ?
    C321 P3 C331 C332 . . . . 90.9(2) ?
    Cu P3 C331 C332 . . . . -34.6(2) ?
    C311 P3 C331 C336 . . . . 17.8(2) ?
    C321 P3 C331 C336 . . . . -87.5(2) ?
    Cu P3 C331 C336 . . . . 147.10(19) ?
    C136 C131 C132 C133 . . . . -1.2(4) ?
    P1 C131 C132 C133 . . . . 178.7(2) ?
    C231 P2 C221 C226 . . . . 41.8(2) ?
    C211 P2 C221 C226 . . . . -63.8(2) ?
    Cu P2 C221 C226 . . . . 170.72(19) ?
    C231 P2 C221 C222 . . . . -141.0(2) ?
    C211 P2 C221 C222 . . . . 113.3(2) ?
    Cu P2 C221 C222 . . . . -12.1(2) ?
    C212 C211 C216 C215 . . . . 1.5(4) ?
    P2 C211 C216 C215 . . . . -176.5(2) ?
    C316 C311 C312 C313 . . . . 0.4(4) ?
    P3 C311 C312 C313 . . . . 178.0(2) ?
    C223 C224 C225 C226 . . . . 0.8(5) ?
    C216 C211 C212 C213 . . . . -0.6(4) ?
    P2 C211 C212 C213 . . . . 177.49(19) ?
    C123 C122 C121 C126 . . . . 0.8(4) ?
    C123 C122 C121 P1 . . . . -177.7(2) ?
    C111 P1 C121 C122 . . . . -76.8(2) ?
    C131 P1 C121 C122 . . . . 178.80(19) ?
    Cu P1 C121 C122 . . . . 49.6(2) ?
    C111 P1 C121 C126 . . . . 104.8(2) ?
    C131 P1 C121 C126 . . . . 0.4(2) ?
    Cu P1 C121 C126 . . . . -128.8(2) ?
    C322 C321 C326 C325 . . . . 0.7(4) ?
    P3 C321 C326 C325 . . . . -179.7(2) ?
    C114 C115 C116 C111 . . . . -0.2(4) ?
    C112 C111 C116 C115 . . . . 1.6(4) ?
    P1 C111 C116 C115 . . . . -172.9(2) ?
    C111 C112 C113 C114 . . . . -1.0(4) ?
    C131 C132 C133 C134 . . . . 0.0(4) ?
    C226 C221 C222 C223 . . . . 2.7(4) ?
    P2 C221 C222 C223 . . . . -174.5(2) ?
    C123 C124 C125 C126 . . . . 0.9(5) ?
    C132 C131 C136 C135 . . . . 1.2(4) ?
    P1 C131 C136 C135 . . . . -178.7(2) ?
    C116 C115 C114 C113 . . . . -1.8(5) ?
    C112 C113 C114 C115 . . . . 2.4(4) ?
    C326 C321 C322 C323 . . . . 0.1(4) ?
    P3 C321 C322 C323 . . . . -179.4(2) ?
    C325 C324 C323 C322 . . . . 1.9(4) ?
    C321 C322 C323 C324 . . . . -1.4(4) ?
    C211 C216 C215 C214 . . . . -1.2(4) ?
    C132 C133 C134 C135 . . . . 1.0(4) ?
    C133 C134 C135 C136 . . . . -1.0(4) ?
    C131 C136 C135 C134 . . . . -0.1(4) ?
    C216 C215 C214 C213 . . . . -0.1(4) ?
    C331 C332 C333 C334 . . . . -1.5(4) ?
    C335 C334 C333 C332 . . . . 1.2(4) ?
    C215 C214 C213 C212 . . . . 1.1(4) ?
    C211 C212 C213 C214 . . . . -0.7(4) ?
    C124 C125 C126 C121 . . . . -0.7(5) ?
    C122 C121 C126 C125 . . . . -0.2(4) ?
    P1 C121 C126 C125 . . . . 178.2(2) ?
    C125 C124 C123 C122 . . . . -0.2(5) ?
    C121 C122 C123 C124 . . . . -0.6(4) ?
    C332 C331 C336 C335 . . . . 0.8(4) ?
    P3 C331 C336 C335 . . . . 179.1(2) ?
    C222 C221 C226 C225 . . . . -1.5(4) ?
    P2 C221 C226 C225 . . . . 175.6(2) ?
    C224 C225 C226 C221 . . . . -0.3(5) ?
    C321 C326 C325 C324 . . . . -0.2(4) ?
    C323 C324 C325 C326 . . . . -1.1(4) ?
    C311 C312 C313 C314 . . . . -0.4(5) ?
    C236 C231 C232 C233 . . . . 1.0(4) ?
    P2 C231 C232 C233 . . . . 173.8(2) ?
    C232 C231 C236 C235 . . . . -1.2(4) ?
    P2 C231 C236 C235 . . . . -174.3(2) ?
    C225 C224 C223 C222 . . . . 0.4(5) ?
    C221 C222 C223 C224 . . . . -2.2(5) ?
    C231 C236 C235 C234 . . . . 1.0(5) ?
    C333 C334 C335 C336 . . . . 0.1(4) ?
    C331 C336 C335 C334 . . . . -1.1(4) ?
    C231 C232 C233 C234 . . . . -0.6(4) ?
    C312 C313 C314 C315 . . . . 0.0(5) ?
    C232 C233 C234 C235 . . . . 0.3(5) ?
    C236 C235 C234 C233 . . . . -0.5(5) ?
    C313 C314 C315 C316 . . . . 0.5(5) ?
    C311 C316 C315 C314 . . . . -0.5(5) ?
loop_
    _geom_hbond_atom_site_label_D
    _geom_hbond_atom_site_label_H
    _geom_hbond_atom_site_label_A
    _geom_hbond_site_symmetry_A
    _geom_hbond_distance_DH
    _geom_hbond_distance_HA
    _geom_hbond_distance_DA
    _geom_hbond_angle_DHA
    O01 H01 O2 . 0.84 2.03 2.835(3) 159.0
data_global
_journal_date_recd_electronic     2009-01-07
_journal_date_accepted     2009-02-09
_journal_name_full     'Acta Crystallographica, Section E'
_journal_year     2009
_journal_volume     65
_journal_issue      3
_journal_page_first     m272
_journal_page_last     m272
_journal_paper_category     QM
_journal_coeditor_code     LX2086
_publ_contact_author
;
      Gideon Steyl
      Department of Chemistry
      University of the Free State
      Bloemfontein 9300
      South Africa
;
_publ_contact_author_email     'geds12@yahoo.com'
_publ_contact_author_fax     'Intl-27-51-401-6384'
_publ_contact_author_phone     'Intl-27-51-401-9526'
_publ_section_title
;
Nitratotris(triphenylphosphine)copper(I) methanol solvate
;
loop_
    _publ_author_name
    _publ_author_address
    'Steyl, G.'
;     Department of Chemistry
      University of the Free State
      Bloemfontein 9300
      South Africa
;
