# Supplementary material for: Nitratotris(triphenyl­phosphine)copper(I) methanol solvate
Source: Acta Crystallogr Sect E Struct Rep Online. 2009 Feb 13;65(Pt 3):m272. doi: 10.1107/S1600536809004620 (PMC2968546; doi:10.1107/S1600536809004620)
Supplement: Supplementary file 2 [file e-65-0m272-Isup2.hkl]

#
# h,k,l, Fc-squared, Fo-squared, sigma(Fo-squared) and status flag
#
data_I
_shelx_title ' 7LLK12STRAT IN P2(1)/N'
_shelx_refln_list_code          4
_shelx_F_calc_maximum      371.86
_exptl_crystal_F_000      1968.00
_reflns_d_resolution_high  0.7828
 
loop_
 _symmetry_equiv_pos_as_xyz
 'x, y, z'
 '-x+1/2, y+1/2, -z+1/2'
 '-x, -y, -z'
 'x-1/2, -y-1/2, z-1/2'
 
_cell_length_a    14.0160
_cell_length_b    23.0150
_cell_length_c    14.7650
_cell_angle_alpha  90.000
_cell_angle_beta   92.569
_cell_angle_gamma  90.000
 
_shelx_F_squared_multiplier     1.000
 
loop_
 _refln_index_h
 _refln_index_k
 _refln_index_l
 _refln_F_squared_calc
 _refln_F_squared_meas
 _refln_F_squared_sigma
 _refln_observed_status
   2   0   0     4593.10     3852.86    569.77 o
   4   0   0    12944.76    13922.04     75.82 o
   6   0   0    11542.58    11570.35     82.75 o
   8   0   0      654.03      666.10     29.83 o
  10   0   0      240.81      249.14     26.95 o
  12   0   0     1805.78     1918.41     63.23 o
  14   0   0     1103.54      977.08     59.40 o
  16   0   0      613.66      584.43     94.28 o
   2   1   0       23.48       24.54      2.79 o
   3   1   0      489.15      588.45     10.58 o
   4   1   0    28010.95    29312.41     88.48 o
   5   1   0     8954.44     8850.71     60.01 o
   6   1   0     4150.04     4416.32     34.82 o
   7   1   0     4855.07     4454.44     64.27 o
   8   1   0     3767.24     3760.78     59.36 o
   9   1   0      208.03      155.62     17.06 o
  10   1   0     1008.76     1015.46     28.79 o
  11   1   0      201.59      156.33     22.81 o
  12   1   0      119.00       96.39     22.50 o
  13   1   0     1260.09     1269.10     41.70 o
  14   1   0       33.93       10.24     12.46 o
  15   1   0      312.60      310.42     44.23 o
  16   1   0      854.30      865.52     71.76 o
  17   1   0      196.98      243.67     90.09 o
   1   2   0    40421.41     8885.03   4830.44 o
   2   2   0      432.49      443.01      9.57 o
   3   2   0     2390.82     2580.20     20.66 o
   4   2   0    13408.61    14006.53     54.94 o
   5   2   0    21341.23    22617.91     77.92 o
   6   2   0     3736.08     4014.76     36.35 o
   7   2   0      413.62      517.27     24.74 o
   8   2   0     1285.59     1171.09     26.04 o
   9   2   0       84.95       54.35     15.25 o
  10   2   0      587.62      619.53     25.46 o
  11   2   0     1478.05     1505.14     35.65 o
  12   2   0       55.01       22.00     13.67 o
  13   2   0      317.25      261.91     28.49 o
  14   2   0      224.12      183.41     37.57 o
  15   2   0      160.33      184.19     39.76 o
  16   2   0      780.61      636.20     69.17 o
  17   2   0       30.36       -8.82     38.69 o
   1   3   0     4978.15     5331.78     27.36 o
   2   3   0     1262.02     1286.05     40.90 o
   3   3   0    20609.44    22029.44     72.60 o
   4   3   0     5514.76     5562.93     32.72 o
   5   3   0      287.72      273.07     15.33 o
   6   3   0     7855.31     8246.78     48.38 o
   7   3   0    29723.45    31809.35    182.43 o
   8   3   0       43.13       22.03     12.77 o
   9   3   0        6.00       -2.83      5.20 o
  10   3   0        0.74        4.26     13.23 o
  11   3   0     2597.79     2635.03     41.21 o
  12   3   0     4704.11     4966.88     64.49 o
  13   3   0      335.81      301.57     31.22 o
  14   3   0       57.38       12.74     14.44 o
  15   3   0      251.23      240.91     40.73 o
  16   3   0       44.83       25.92     31.19 o
  17   3   0       42.50        7.48     27.43 o
   0   4   0    53577.81    56362.35    524.01 o
   1   4   0     3963.82     4216.05     55.80 o
   2   4   0    18518.96    19729.59    142.60 o
   3   4   0     2488.91     2667.32     21.42 o
   4   4   0       71.41       65.04      7.65 o
   5   4   0      105.45      108.84      9.59 o
   6   4   0    15973.27    16277.28     74.66 o
   7   4   0      513.94      519.92     17.83 o
   8   4   0     2274.50     2401.97     34.13 o
   9   4   0     1541.88     1473.40     30.10 o
  10   4   0       87.26       53.02     14.57 o
  11   4   0        7.67       -2.47     12.95 o
  12   4   0      177.71      122.40     25.99 o
  13   4   0       87.05       56.82     32.72 o
  14   4   0     1123.63     1080.61     48.58 o
  15   4   0      212.05      198.93     39.90 o
  16   4   0       38.41        8.25     16.23 o
  17   4   0      118.66       84.08     88.65 o
   1   5   0    16145.69    16931.13    156.07 o
   2   5   0    19535.56    20475.41    176.98 o
   3   5   0      672.80      676.35     13.87 o
   4   5   0     6767.35     6450.61     39.03 o
   5   5   0      242.72      271.71     10.85 o
   6   5   0     2600.63     2714.18     29.15 o
   7   5   0      840.71      797.59     20.34 o
   8   5   0     4668.78     4643.31     43.46 o
   9   5   0      115.89       79.41     15.55 o
  10   5   0     1399.48     1425.33     44.13 o
  11   5   0     1381.93     1532.60     34.14 o
  12   5   0       52.27       24.57     20.62 o
  13   5   0      301.26      261.17     34.71 o
  14   5   0       52.61        7.98     15.43 o
  15   5   0        5.54       -3.21      5.83 o
  16   5   0      416.37      442.00     50.70 o
  17   5   0        9.11        4.55    116.22 o
   0   6   0    18572.95    18611.04    110.74 o
   1   6   0    15181.44    15680.04    199.66 o
   2   6   0     2953.29     2810.18     21.80 o
   3   6   0      838.35      912.12     16.30 o
   4   6   0      739.38      716.09     16.88 o
   5   6   0     5902.03     6023.80     42.86 o
   6   6   0     8263.27     8482.66     62.73 o
   7   6   0      654.29      666.13     18.51 o
   8   6   0     2897.46     3051.46     36.55 o
   9   6   0     1914.65     1977.49     32.42 o
  10   6   0      181.64      167.22     19.46 o
  11   6   0     2748.08     2826.00     48.04 o
  12   6   0      929.51      876.32     58.27 o
  13   6   0     2202.56     2072.90     65.26 o
  14   6   0      952.61      888.48     47.78 o
  15   6   0      143.62      134.14     39.59 o
  16   6   0      427.06      385.02     51.45 o
  17   6   0       41.35       48.29     78.91 o
   1   7   0    20096.07    20487.68     86.07 o
   2   7   0     1516.69     1565.14     24.18 o
   3   7   0     2167.60     1946.21     22.61 o
   4   7   0      791.78      755.32     19.34 o
   5   7   0       17.62        9.94      8.26 o
   6   7   0     3865.92     4259.36     39.06 o
   7   7   0    20812.65    21952.69    231.70 o
   8   7   0      479.55      432.25     16.55 o
   9   7   0       41.31       31.92     12.11 o
  10   7   0     1001.39     1090.60     31.89 o
  11   7   0      756.00      660.41     32.27 o
  12   7   0     3350.53     3507.08     80.87 o
  13   7   0     1487.98     1535.49     66.90 o
  14   7   0      119.71      139.32     36.30 o
  15   7   0      317.32      278.52     41.34 o
  16   7   0       19.14       49.82     47.75 o
  17   7   0      204.45      183.06     50.51 o
   0   8   0     5101.36     5052.08     69.58 o
   1   8   0     8360.06     8920.58     52.58 o
   2   8   0     2328.03     2617.15     30.56 o
   3   8   0     1098.54     1336.94     20.22 o
   4   8   0      518.17      394.85     14.22 o
   5   8   0     1923.09     1812.18     28.86 o
   6   8   0     7311.08     7562.99     68.59 o
   7   8   0      568.32      566.24     21.93 o
   8   8   0     1994.47     2010.36     31.96 o
   9   8   0      703.52      694.48     22.83 o
  10   8   0      256.28      211.42     22.15 o
  11   8   0     1711.84     1783.65     41.34 o
  12   8   0      134.97      140.23     44.01 o
  13   8   0       20.87       57.07     32.34 o
  14   8   0     2365.61     2698.76     74.75 o
  15   8   0        3.32      -16.44     15.34 o
  16   8   0      469.96      480.60     54.72 o
  17   8   0        2.89       -6.68     13.30 o
   1   9   0      904.11      906.85     25.33 o
   2   9   0    23629.74    24934.49     85.19 o
   3   9   0      440.10      471.41     15.54 o
   4   9   0      754.13      659.44     15.95 o
   5   9   0    10388.52    11619.33     79.51 o
   6   9   0     6517.21     7043.21     74.53 o
   7   9   0        0.14       -5.57     13.50 o
   8   9   0     3662.08     3738.09     42.41 o
   9   9   0        0.35        2.15      9.08 o
  10   9   0       44.99       29.32     18.80 o
  11   9   0     2711.18     2970.72     61.13 o
  12   9   0      241.34      226.46     59.23 o
  13   9   0     1407.87     1624.62     89.40 o
  14   9   0       25.38       66.34     50.10 o
  15   9   0      864.83      886.10     63.20 o
  16   9   0        2.59      -10.52     45.18 o
  17   9   0       12.14       -8.91     37.84 o
   0  10   0    45450.30    49188.19    232.85 o
   1  10   0     1952.40     2128.69     31.44 o
   2  10   0     2552.03     2916.01     50.11 o
   3  10   0     1080.39      940.02     21.56 o
   4  10   0     1636.88     1721.04     26.75 o
   5  10   0     1288.37     1119.04     25.66 o
   6  10   0     4522.95     4511.08     44.47 o
   7  10   0       45.27       54.93     19.90 o
   8  10   0     2978.61     3075.61     57.63 o
   9  10   0       26.55       27.95     16.39 o
  10  10   0        6.78        9.13     18.39 o
  11  10   0     2738.19     2821.80     65.54 o
  12  10   0      708.34      654.95     63.75 o
  13  10   0      157.81      166.44     59.61 o
  14  10   0      935.63      985.13     85.41 o
  15  10   0      377.25      390.31     70.69 o
  16  10   0       92.29       74.89     56.85 o
   1  11   0     2222.14     2374.25     34.61 o
   2  11   0      277.22      299.12     15.89 o
   3  11   0     3912.76     4074.75     42.92 o
   4  11   0     9169.94     9632.39     73.77 o
   5  11   0        0.12        3.92     10.57 o
   6  11   0      810.56      821.24     24.38 o
   7  11   0     9202.37     9934.47     88.82 o
   8  11   0      364.13      299.60     29.41 o
   9  11   0       14.92       26.79     28.02 o
  10  11   0      284.24      282.43     40.05 o
  11  11   0     2335.78     2399.18     74.36 o
  12  11   0     1212.08     1071.21     76.55 o
  13  11   0     2119.00     2335.09    185.93 o
  14  11   0      559.90      510.36     86.00 o
  15  11   0       24.43      -30.98     36.52 o
  16  11   0      127.57       79.70     33.82 o
   0  12   0      852.36     1041.91     46.19 o
   1  12   0     1235.55     1203.36     27.99 o
   2  12   0       69.29       22.18     11.45 o
   3  12   0       61.12       63.76     18.06 o
   4  12   0     1116.68     1085.49     23.03 o
   5  12   0     1912.16     1578.13     29.76 o
   6  12   0       40.96       20.96     18.41 o
   7  12   0      176.08      107.73     21.43 o
   8  12   0       86.68       47.75     21.87 o
   9  12   0       24.37        9.76     13.10 o
  10  12   0      479.12      442.10     38.73 o
  11  12   0      350.08      305.79     39.29 o
  12  12   0        0.87       31.61     49.90 o
  13  12   0      146.33      142.07     59.72 o
  14  12   0      923.06      759.33    104.24 o
  15  12   0       59.92       69.00     71.75 o
  16  12   0       14.64        0.17     10.47 o
   1  13   0     2219.20     2074.89     36.35 o
   2  13   0     2006.72     2164.00     34.71 o
   3  13   0       31.67       14.83      6.84 o
   4  13   0     3119.30     3268.31     41.27 o
   5  13   0      821.60      773.79     22.00 o
   6  13   0     4041.16     4197.47     57.72 o
   7  13   0     1960.16     1959.90     47.16 o
   8  13   0     1705.18     1769.87     47.50 o
   9  13   0      173.60      125.98     35.68 o
  10  13   0     4153.45     4535.42     96.64 o
  11  13   0      190.26      180.17     40.99 o
  12  13   0     2738.98     2975.42    125.07 o
  13  13   0       63.95       45.21     83.03 o
  14  13   0      598.82      576.80    102.40 o
  15  13   0      189.24      235.62     69.87 o
  16  13   0       36.02        4.21     38.47 o
   0  14   0     1242.26     1196.47     52.77 o
   1  14   0      163.08      114.08     18.24 o
   2  14   0     1251.60     1324.66     29.81 o
   3  14   0      904.90      744.63     31.71 o
   4  14   0       90.97       55.16     15.29 o
   5  14   0     3377.14     3518.63     55.54 o
   6  14   0      994.95      899.23     34.85 o
   7  14   0       20.41        4.94     13.94 o
   8  14   0      653.24      663.73     34.07 o
   9  14   0       71.51       55.67     36.44 o
  10  14   0     1418.73     1552.56     75.27 o
  11  14   0       41.77       44.21     31.45 o
  12  14   0     1203.56     1352.07     87.24 o
  13  14   0       64.46      116.94     65.33 o
  14  14   0     1208.58     1393.64     97.93 o
  15  14   0      447.79      308.00    107.31 o
   1  15   0     3409.36     3441.94     56.84 o
   2  15   0      829.95      818.40     27.16 o
   3  15   0      371.85      392.97     28.79 o
   4  15   0       14.49       -7.84     10.14 o
   5  15   0        6.78        2.43      5.03 o
   6  15   0     5058.91     5181.46     77.78 o
   7  15   0     4869.41     5260.88     80.49 o
   8  15   0       88.21       54.23     33.85 o
   9  15   0        6.23        9.89     22.87 o
  10  15   0      207.40      223.88     33.75 o
  11  15   0     3612.29     4014.20    101.69 o
  12  15   0      454.44      478.48     72.61 o
  13  15   0     1502.24     1751.07    101.21 o
  14  15   0      301.04      329.81     77.38 o
  15  15   0       95.02      140.28     81.50 o
   0  16   0     6630.46     7464.58     93.87 o
   1  16   0      123.80      135.38     18.70 o
   2  16   0     2551.98     2768.03     43.97 o
   3  16   0     1436.59     1346.11     42.75 o
   4  16   0     1528.17     1459.76     46.94 o
   5  16   0     7164.92     7522.22    125.12 o
   6  16   0       86.85       41.12     27.80 o
   7  16   0       93.16       64.93     28.26 o
   8  16   0       89.59       91.55     40.68 o
   9  16   0      339.23      354.69     37.92 o
  10  16   0        2.60      -13.12     16.31 o
  11  16   0     1586.63     1711.30     79.31 o
  12  16   0       23.39       16.07     16.93 o
  13  16   0      227.02      198.53     65.83 o
  14  16   0      249.84      308.72     75.16 o
  15  16   0      790.05      851.24     97.70 o
   1  17   0     4138.80     4413.46     61.39 o
   2  17   0     1020.06      953.44     30.72 o
   3  17   0       41.25       45.65     19.59 o
   4  17   0      207.23      169.13     30.45 o
   5  17   0        9.18        0.47      8.92 o
   6  17   0      473.73      398.48     36.47 o
   7  17   0     1092.92     1101.07     48.27 o
   8  17   0        4.35       -0.12      8.47 o
   9  17   0     1280.19     1335.23     54.83 o
  10  17   0      729.08      672.15     52.04 o
  11  17   0      226.58      179.48     59.76 o
  12  17   0     1235.19     1226.50     98.29 o
  13  17   0     1487.99     1737.66    104.13 o
  14  17   0      457.70      493.75     79.60 o
   0  18   0      372.20      338.51     34.32 o
   1  18   0      485.12      420.17     27.06 o
   2  18   0     4337.93     4724.98     76.04 o
   3  18   0       68.29       54.66     26.59 o
   4  18   0      984.77      936.12     46.58 o
   5  18   0        0.07      -27.53     25.88 o
   6  18   0     3731.24     3979.28     77.68 o
   7  18   0      167.40      139.87     34.70 o
   8  18   0      343.34      276.12     38.88 o
   9  18   0       12.14       -4.28     24.48 o
  10  18   0       60.19       54.70     33.09 o
  11  18   0       53.47       58.60     66.09 o
  12  18   0        0.43        3.40     17.19 o
  13  18   0       52.40       54.88     88.98 o
  14  18   0      894.23     1016.91    101.05 o
   1  19   0       18.90       19.45     12.68 o
   2  19   0      156.72      192.67     29.82 o
   3  19   0      442.08      430.45     38.21 o
   4  19   0      473.25      434.79     40.12 o
   5  19   0        2.52      -28.43     25.07 o
   6  19   0     1985.93     1984.51     61.79 o
   7  19   0      151.94      128.39     36.78 o
   8  19   0        8.38        5.67     15.65 o
   9  19   0       28.72        1.40      7.30 o
  10  19   0      307.00      291.25     60.61 o
  11  19   0     1085.16     1038.56     91.19 o
  12  19   0     2261.54     2632.91    127.87 o
  13  19   0      217.19      246.61     75.61 o
   0  20   0      174.87      123.66     50.10 o
   1  20   0       47.86       26.58     21.62 o
   2  20   0     1858.09     1864.49     57.45 o
   3  20   0      126.46      141.79     30.79 o
   4  20   0      139.24      169.68     42.58 o
   5  20   0      724.05      712.90     48.13 o
   6  20   0      152.46      179.09     38.83 o
   7  20   0       32.61       25.53     20.83 o
   8  20   0      332.18      308.40     42.96 o
   9  20   0     1176.57     1248.31     62.94 o
  10  20   0      510.58      594.58     79.77 o
  11  20   0     1007.61      957.12     91.44 o
  12  20   0      141.49      100.20     60.10 o
  13  20   0      118.50      177.12     80.58 o
   1  21   0      736.87      771.63     51.70 o
   2  21   0        2.70        2.64      9.38 o
   3  21   0     1326.83     1238.18     51.82 o
   4  21   0       78.50       59.05     41.14 o
   5  21   0      170.59      142.10     43.00 o
   6  21   0        9.47       -7.44     17.02 o
   7  21   0     2310.55     2535.26     73.73 o
   8  21   0       27.93        4.71     17.25 o
   9  21   0      242.15      202.06     45.66 o
  10  21   0      201.54      195.13     66.07 o
  11  21   0       32.19       57.51     51.66 o
  12  21   0        1.38      -48.73     63.30 o
   0  22   0     3426.32     3438.47    111.03 o
   1  22   0      468.51      379.79     42.25 o
   2  22   0      123.78       77.86     37.73 o
   3  22   0      672.53      646.17     55.89 o
   4  22   0     1129.46     1158.59     70.63 o
   5  22   0        6.40      -12.81     20.97 o
   6  22   0     1616.44     1785.16     70.44 o
   7  22   0        1.21        1.33     15.87 o
   8  22   0       60.63       23.27     20.02 o
   9  22   0        3.22       -2.70      8.19 o
  10  22   0      275.30      267.02     79.67 o
  11  22   0       18.93        4.02     72.53 o
   1  23   0        0.15        3.31     11.86 o
   2  23   0      382.71      444.11     47.50 o
   3  23   0       26.71       13.55     25.51 o
   4  23   0      469.44      443.92     60.19 o
   5  23   0       56.05       22.28     36.14 o
   6  23   0      124.20      138.37     45.78 o
   7  23   0      318.67      338.57     53.24 o
   8  23   0      384.55      422.13     51.59 o
   9  23   0      333.81      389.67     49.35 o
  10  23   0      151.25       33.26     48.97 o
  11  23   0       17.28        6.27     62.69 o
   0  24   0      346.31      299.31     62.94 o
   1  24   0      503.79      451.18     49.51 o
   2  24   0     3061.99     3609.22    108.80 o
   3  24   0      810.14      817.56     67.05 o
   4  24   0      311.68      223.46     47.40 o
   5  24   0     2102.63     2297.73     77.27 o
   6  24   0       10.98       12.36     17.96 o
   7  24   0       35.32       40.34     35.40 o
   8  24   0      932.33     1027.28     66.67 o
   9  24   0      193.95      214.12     58.80 o
  10  24   0        1.75       13.93     51.06 o
   1  25   0      676.02      728.76     56.98 o
   2  25   0      414.25      450.14     55.56 o
   3  25   0       72.32       41.36     39.69 o
   4  25   0      997.99     1025.95     67.39 o
   5  25   0        3.40       22.67     35.41 o
   6  25   0      423.36      386.31     55.50 o
   7  25   0      509.62      546.77     59.17 o
   8  25   0        1.03       22.92     28.10 o
   9  25   0        5.50        3.43     43.59 o
   0  26   0     1861.90     1833.90    102.45 o
   1  26   0       61.21       80.81     52.66 o
   2  26   0      172.64      150.95     50.91 o
   3  26   0      542.95      489.84     68.66 o
   4  26   0      661.85      636.71     71.48 o
   5  26   0      622.86      659.85     60.33 o
   6  26   0      155.01      136.37     50.78 o
   7  26   0        8.23       -9.59     20.22 o
   8  26   0       57.17       75.20     48.60 o
   1  27   0      232.45      231.29     63.59 o
   2  27   0       61.73      115.91     59.90 o
   3  27   0      544.66      580.23     66.71 o
   4  27   0      219.38      262.42     59.51 o
   5  27   0       39.99       18.83     29.03 o
   6  27   0        8.22        1.61     24.08 o
   7  27   0      257.03      276.31     57.96 o
   0  28   0      590.28      608.61    108.74 o
   1  28   0      225.54      284.12     65.03 o
   2  28   0      231.13      178.54     63.38 o
   3  28   0        0.12        8.51     17.62 o
   4  28   0      198.49      190.02     60.81 o
   5  28   0       80.31       58.28     54.90 o
   1  29   0      184.21      156.28     78.78 o
   2  29   0      121.82      104.96     68.82 o
 -17   0   1       10.44      -33.51    582.88 o
 -15   0   1       23.12        2.98     17.01 o
 -13   0   1      137.92       70.36     34.20 o
 -11   0   1     1391.42     1483.72     55.35 o
  -9   0   1       27.84       -1.02     10.44 o
  -7   0   1      750.32      825.07     29.64 o
  -5   0   1    20412.65    22311.19    116.53 o
  -3   0   1    73132.47    77733.95    771.27 o
   3   0   1    11802.11    12126.56     99.77 o
   5   0   1     1017.42      940.52     23.82 o
   7   0   1       73.47      115.08     20.73 o
   9   0   1       15.22        3.55      6.89 o
  11   0   1     1006.49      994.03     41.09 o
  13   0   1      997.41      933.80     53.18 o
  15   0   1        6.72       -1.77      5.62 o
  17   0   1      236.94      197.34     90.33 o
 -17   1   1      864.63      953.79    124.06 o
 -16   1   1      752.42      768.42     97.79 o
 -15   1   1      904.43     1013.40     53.57 o
 -14   1   1        1.09      -18.98     14.19 o
 -13   1   1      200.20      161.39     28.69 o
 -12   1   1      465.93      423.66     29.74 o
 -11   1   1      243.07      196.68     21.92 o
 -10   1   1      178.07      133.48     18.92 o
  -9   1   1     1534.29     1696.92     32.45 o
  -8   1   1     2059.52     2137.09     33.47 o
  -7   1   1     1052.83      820.49     23.45 o
  -6   1   1      522.07      526.76     18.48 o
  -5   1   1    36255.44    39753.03    187.82 o
  -4   1   1    29339.44    30577.45    119.25 o
  -3   1   1    40563.72    42658.60    167.20 o
  -2   1   1      402.48      443.49     15.06 o
   1   1   1    18526.93    17430.04   5474.34 o
   2   1   1      246.35      252.70     14.70 o
   3   1   1     3886.51     3958.43     23.02 o
   4   1   1      170.64      148.28      7.78 o
   5   1   1      547.11      502.17     13.47 o
   6   1   1      563.50      457.80     14.42 o
   7   1   1    23387.40    24041.74    100.59 o
   8   1   1    10573.41    11374.77     68.11 o
   9   1   1     2499.18     2638.70     43.94 o
  10   1   1      524.97      535.53     23.95 o
  11   1   1      733.77      634.35     27.06 o
  12   1   1      239.62      221.51     21.99 o
  13   1   1      187.57      153.88     25.72 o
  14   1   1       57.39       28.51     27.44 o
  15   1   1      467.80      360.70     58.47 o
  16   1   1       46.21       27.17     47.33 o
  17   1   1       33.49        1.69     13.64 o
 -17   2   1        7.47       -3.16     40.63 o
 -16   2   1        4.33       15.92     37.19 o
 -15   2   1      787.90      721.02     49.66 o
 -14   2   1     1003.32     1114.86     47.72 o
 -13   2   1       36.01        7.83      9.03 o
 -12   2   1      511.70      516.31     29.71 o
 -11   2   1      832.86      768.21     27.09 o
 -10   2   1      616.18      573.42     22.93 o
  -9   2   1      125.04       51.42     17.12 o
  -8   2   1     2851.64     2727.51     35.94 o
  -7   2   1     8002.07     9289.74     96.75 o
  -6   2   1     3569.72     3418.91     34.42 o
  -5   2   1      800.04      813.39     18.44 o
  -4   2   1      431.19      436.86     11.22 o
  -3   2   1    24836.28    26021.74     84.72 o
  -2   2   1     7929.73     8341.56     44.09 o
  -1   2   1     1181.78     1013.91    109.15 o
   0   2   1    73371.02     4033.75  21362.54 o
   1   2   1      120.76       55.13     20.87 o
   2   2   1      724.90      779.17     18.96 o
   3   2   1    11033.00    11553.93     32.65 o
   4   2   1     2498.36     2431.69     19.53 o
   5   2   1       11.90        0.74      7.00 o
   6   2   1     4552.42     4275.77     38.69 o
   7   2   1      891.86      999.65     31.22 o
   8   2   1     1609.17     1454.82     29.10 o
   9   2   1      138.20       76.16     15.04 o
  10   2   1      170.87      148.32     18.89 o
  11   2   1      135.58      123.39     18.98 o
  12   2   1     4256.36     4404.91     54.26 o
  13   2   1       85.11       45.58     15.99 o
  14   2   1     1390.00     1417.13     55.56 o
  15   2   1       23.89       26.58     48.14 o
  16   2   1        2.72        5.61     35.28 o
  17   2   1        3.84        6.10     45.72 o
 -17   3   1       28.09       28.96    111.05 o
 -16   3   1      747.15      814.03     84.13 o
 -15   3   1       12.13       -1.97     25.25 o
 -14   3   1      451.78      355.73     37.46 o
 -13   3   1       32.42       15.56     13.10 o
 -12   3   1     1848.15     1913.02     43.04 o
 -11   3   1       64.76       46.88     17.30 o
 -10   3   1       75.79       59.41     15.17 o
  -9   3   1      769.11      628.65     23.85 o
  -8   3   1      373.81      309.20     19.06 o
  -7   3   1       29.68        1.84      9.00 o
  -6   3   1      654.47      544.41     16.42 o
  -5   3   1     8424.54     9365.59     48.85 o
  -4   3   1     3292.21     3578.12     24.01 o
  -3   3   1     1258.49     1270.72     21.31 o
  -2   3   1      476.59      439.36      8.60 o
  -1   3   1     2075.42     2150.80     15.21 o
   0   3   1     3335.94     3053.98    380.35 o
   1   3   1     2297.07     2117.48    136.03 o
   2   3   1     5725.94     6014.75     32.28 o
   3   3   1       52.25       42.12      5.90 o
   4   3   1     4999.32     5540.18     28.30 o
   5   3   1      276.68      271.31     11.89 o
   6   3   1     8741.72     9333.63     51.75 o
   7   3   1     6688.81     6512.52     47.92 o
   8   3   1    29757.56    31642.99    109.84 o
   9   3   1        0.52       -3.93      6.82 o
  10   3   1      310.32      245.59     18.83 o
  11   3   1        1.57        0.79      5.44 o
  12   3   1      128.13      114.30     21.82 o
  13   3   1      912.50      868.88     42.08 o
  14   3   1        0.92       -3.43      8.02 o
  15   3   1        1.83       -8.25     14.67 o
  16   3   1        5.15       11.59     18.76 o
  17   3   1       17.28       22.83     41.28 o
 -17   4   1       41.42       93.97    156.62 o
 -16   4   1      114.94      112.52     52.21 o
 -15   4   1      339.85      334.99     43.93 o
 -14   4   1      276.47      229.93     35.43 o
 -13   4   1      276.45      209.95     30.29 o
 -12   4   1       27.74        1.18      7.10 o
 -11   4   1     1423.00     1449.70     33.18 o
 -10   4   1       28.82       31.60     14.14 o
  -9   4   1     5328.36     5697.52     56.10 o
  -8   4   1     7817.45     8548.98     63.93 o
  -7   4   1      166.45      192.47     14.69 o
  -6   4   1      919.59      923.55     20.44 o
  -5   4   1    15784.88    16907.61     71.87 o
  -4   4   1     6534.31     6795.31     35.99 o
  -3   4   1     8527.38     8789.33     85.33 o
  -2   4   1     3139.60     3477.64     22.93 o
  -1   4   1     2817.85     2939.24     23.63 o
   0   4   1     4167.55     4373.06     52.62 o
   1   4   1     7446.10     7622.72    155.18 o
   2   4   1    11370.21    11885.67     63.19 o
   3   4   1     1128.55     1191.54     16.50 o
   4   4   1     5866.49     6242.86     42.32 o
   5   4   1       49.43       82.68      8.27 o
   6   4   1     3976.57     4333.94     35.88 o
   7   4   1      573.12      521.73     17.99 o
   8   4   1        2.47       -6.19      6.04 o
   9   4   1     4047.82     4117.48     51.54 o
  10   4   1      859.77      908.70     26.12 o
  11   4   1     1435.57     1444.93     38.19 o
  12   4   1      150.29      111.34     25.30 o
  13   4   1      492.03      431.16     37.84 o
  14   4   1      900.97      911.50     47.13 o
  15   4   1      349.09      342.79     40.87 o
  16   4   1       17.20        4.67     30.15 o
  17   4   1       86.16       87.94     80.16 o
 -17   5   1     1137.53     1282.22    101.80 o
 -16   5   1      262.46      278.43     51.99 o
 -15   5   1      380.86      415.75     48.09 o
 -14   5   1       76.53       59.42     33.58 o
 -13   5   1      532.71      507.74     35.61 o
 -12   5   1       12.33      -24.42     16.00 o
 -11   5   1      111.27       96.36     19.37 o
 -10   5   1       49.12       34.78     15.77 o
  -9   5   1     1052.75     1117.56     29.57 o
  -8   5   1     2100.20     2277.70     34.20 o
  -7   5   1    15799.84    16732.27     80.41 o
  -6   5   1      746.21      803.72     17.87 o
  -5   5   1     3518.77     3606.50     40.97 o
  -4   5   1      101.77       75.61     10.51 o
  -3   5   1       19.63       21.45      7.05 o
  -2   5   1       75.02       62.91      8.19 o
  -1   5   1    23653.60    24679.18    183.30 o
   0   5   1      482.14      510.10     22.05 o
   1   5   1    12249.81    12981.81     49.56 o
   2   5   1    16254.62    17355.85    112.49 o
   3   5   1     1141.78     1080.21     21.58 o
   4   5   1       19.17        2.81      7.81 o
   5   5   1      417.96      412.99     13.34 o
   6   5   1      540.26      543.76     16.42 o
   7   5   1     9764.58     9244.98     54.99 o
   8   5   1        1.99       -5.33      3.07 o
   9   5   1      325.31      256.77     18.71 o
  10   5   1     6007.46     6549.51     58.24 o
  11   5   1      118.50       84.88     21.25 o
  12   5   1     3111.30     3186.46     55.37 o
  13   5   1     1109.43     1061.27     50.80 o
  14   5   1        0.14       -5.02     10.84 o
  15   5   1      492.61      448.34     43.17 o
  16   5   1        0.63        8.30     33.99 o
  17   5   1       25.92       26.59     21.00 o
 -17   6   1       14.52       68.09     51.48 o
 -16   6   1      356.03      320.73     48.43 o
 -15   6   1      316.42      221.08     46.31 o
 -14   6   1        4.33        2.52     15.28 o
 -13   6   1        0.25      -10.48     12.75 o
 -12   6   1      462.40      445.83     36.76 o
 -11   6   1     1338.94     1360.03     34.05 o
 -10   6   1      561.41      574.04     24.33 o
  -9   6   1       81.21       71.52     16.55 o
  -8   6   1      645.76      654.57     23.09 o
  -7   6   1       46.13       19.10      7.94 o
  -6   6   1    18444.14    19940.40    102.06 o
  -5   6   1       50.64       41.11     20.03 o
  -4   6   1     1198.58     1055.29     24.96 o
  -3   6   1      335.76      298.00     13.45 o
  -2   6   1     2106.51     2242.21     22.87 o
  -1   6   1    17557.35    17790.95     75.30 o
   0   6   1     8326.34     8524.44     66.96 o
   1   6   1    20164.27    20853.20    101.53 o
   2   6   1      301.08      273.49      8.66 o
   3   6   1     4174.62     4260.05     40.63 o
   4   6   1      768.65      721.05     18.59 o
   5   6   1     3280.54     3087.83     31.52 o
   6   6   1     2115.80     2049.07     22.82 o
   7   6   1      180.70      189.70     12.33 o
   8   6   1     1859.21     1621.08     27.78 o
   9   6   1     1774.75     1815.07     31.30 o
  10   6   1     1396.75     1366.52     32.68 o
  11   6   1      374.85      350.97     27.24 o
  12   6   1        0.35        5.00     11.73 o
  13   6   1      315.36      236.75     38.80 o
  14   6   1     3126.65     3381.91     79.37 o
  15   6   1      838.70      751.78     49.48 o
  16   6   1        2.21       -2.56      8.16 o
  17   6   1      112.05       89.29     68.89 o
 -17   7   1       15.35       17.13     49.90 o
 -16   7   1      220.75      207.84     52.06 o
 -15   7   1      798.34      716.16     52.23 o
 -14   7   1        7.04       -7.01     15.63 o
 -13   7   1        4.50        5.29     11.12 o
 -12   7   1     4836.89     5408.17     89.50 o
 -11   7   1      467.77      409.03     31.54 o
 -10   7   1     2391.59     2700.63     39.21 o
  -9   7   1       15.54       17.84     11.74 o
  -8   7   1     3803.04     4053.14     49.57 o
  -7   7   1       97.56       89.03     18.76 o
  -6   7   1     2964.49     3246.18     50.91 o
  -5   7   1       27.96       12.30     10.19 o
  -4   7   1     1439.83     1309.59     26.04 o
  -3   7   1      482.04      456.93     17.25 o
  -2   7   1    22430.05    22944.95     74.51 o
  -1   7   1    20546.38    21202.49     80.20 o
   0   7   1     8582.23     9111.65     66.22 o
   1   7   1     2813.24     2964.20     31.90 o
   2   7   1    14664.24    15507.63     70.60 o
   3   7   1       67.47       45.77      5.54 o
   4   7   1        4.33        4.79      7.25 o
   5   7   1     1012.34      882.82     26.76 o
   6   7   1     4545.11     4447.07     43.37 o
   7   7   1       45.23       19.72      5.57 o
   8   7   1     5797.21     5474.95     43.54 o
   9   7   1     3378.12     3216.89     42.31 o
  10   7   1      451.12      381.24     24.19 o
  11   7   1     1093.78     1043.75     39.35 o
  12   7   1      511.82      548.75     35.48 o
  13   7   1      198.19      168.68     35.65 o
  14   7   1        1.68       14.21     34.68 o
  15   7   1       17.84        2.87     33.85 o
  16   7   1      172.74      228.57     45.75 o
  17   7   1       15.33        5.52     12.74 o
 -17   8   1      252.42      277.04     62.04 o
 -16   8   1       30.58       40.65     31.20 o
 -15   8   1      231.18      181.70     43.63 o
 -14   8   1       40.53        5.33      7.29 o
 -13   8   1      631.71      574.32     56.33 o
 -12   8   1      332.11      304.47     59.48 o
 -11   8   1     7920.61     8954.47    100.26 o
 -10   8   1       36.05       24.54     12.88 o
  -9   8   1      659.64      667.83     27.55 o
  -8   8   1     2195.09     2295.69     40.33 o
  -7   8   1      103.31       61.83     24.22 o
  -6   8   1     3147.67     3284.54     50.96 o
  -5   8   1       82.30       11.92     17.36 o
  -4   8   1     8987.06    10115.89     68.39 o
  -3   8   1     1310.70     1290.83     25.57 o
  -2   8   1     1551.08     1491.49     22.36 o
  -1   8   1    17006.56    17854.19     78.41 o
   0   8   1     8877.10     9220.44     65.44 o
   1   8   1       12.81       16.72     10.56 o
   2   8   1        2.39        7.39      3.66 o
   3   8   1     8642.88     9273.73     50.05 o
   4   8   1      930.82      884.98     29.95 o
   5   8   1     1152.55      968.04     37.26 o
   6   8   1     5165.07     5124.83     54.70 o
   7   8   1        8.33       10.01      9.71 o
   8   8   1     3435.43     3703.67     49.11 o
   9   8   1       36.00       10.39     14.06 o
  10   8   1       37.22       11.06      9.71 o
  11   8   1     1532.43     1605.61     44.98 o
  12   8   1     2901.98     2965.24     66.05 o
  13   8   1      816.41      725.72     53.19 o
  14   8   1     1886.00     1970.96     68.87 o
  15   8   1      274.28      273.42     43.82 o
  16   8   1       75.95       85.37     45.25 o
  17   8   1        0.01        6.03     28.88 o
 -17   9   1      357.65      316.68     63.06 o
 -16   9   1      818.48      969.29     63.10 o
 -15   9   1       12.26       -7.10      9.37 o
 -14   9   1     1162.72     1162.88     74.29 o
 -13   9   1     2439.06     2542.53    102.27 o
 -12   9   1       12.01      -20.80     35.74 o
 -11   9   1     1101.01     1075.22     41.81 o
 -10   9   1      127.87      100.60     25.66 o
  -9   9   1       83.95       52.62     22.37 o
  -8   9   1     1700.44     1721.32     44.67 o
  -7   9   1    11961.58    12728.23    102.52 o
  -6   9   1     1106.26     1064.49     31.68 o
  -5   9   1       65.27       20.24      9.47 o
  -4   9   1     3102.03     3209.85     37.20 o
  -3   9   1     4049.48     4185.18     44.38 o
  -2   9   1      102.65       86.31     12.98 o
  -1   9   1     5767.45     5567.56     51.48 o
   0   9   1     3829.93     4120.97     47.84 o
   1   9   1    11051.42    11549.70     76.43 o
   2   9   1     6202.59     7209.86     60.03 o
   3   9   1     3806.25     3739.78     39.79 o
   4   9   1       67.40       57.73      6.93 o
   5   9   1      382.75      366.67     20.95 o
   6   9   1      285.68      190.90     19.76 o
   7   9   1    12291.90    12862.00     89.79 o
   8   9   1     1074.18      953.86     29.74 o
   9   9   1      256.36      238.62     23.70 o
  10   9   1     4452.79     4872.59     79.36 o
  11   9   1       22.57       12.53     15.50 o
  12   9   1      134.19       78.25     34.59 o
  13   9   1     1722.05     2022.49     71.58 o
  14   9   1      667.06      665.28     56.89 o
  15   9   1      636.93      574.64     54.19 o
  16   9   1        1.05      -18.62     23.95 o
 -16  10   1     1048.08     1181.82     68.56 o
 -15  10   1      175.68      125.20     47.40 o
 -14  10   1      542.34      561.69     75.01 o
 -13  10   1      999.30      911.77     77.73 o
 -12  10   1      793.80      848.77     59.54 o
 -11  10   1     1475.30     1522.86     54.61 o
 -10  10   1     3029.36     3205.24     56.21 o
  -9  10   1      867.92      799.25     33.20 o
  -8  10   1       15.01        0.72      5.32 o
  -7  10   1      651.08      658.86     38.00 o
  -6  10   1     5434.58     5553.69     64.08 o
  -5  10   1      200.03      106.89     20.29 o
  -4  10   1     4033.77     3651.54     41.72 o
  -3  10   1      348.47      301.16     18.99 o
  -2  10   1     3209.68     3629.24     40.56 o
  -1  10   1    27417.73    29399.27    136.68 o
   0  10   1      462.10      367.34     22.65 o
   1  10   1     7448.61     8024.89     85.90 o
   2  10   1     3458.87     3964.11     59.14 o
   3  10   1      240.34      240.75     15.31 o
   4  10   1     1520.41     1290.63     59.83 o
   5  10   1     3929.76     3809.43     65.27 o
   6  10   1       12.04        4.72      6.31 o
   7  10   1       34.50       29.59     20.14 o
   8  10   1     1425.02     1376.63     35.23 o
   9  10   1       40.91       36.36     20.71 o
  10  10   1     1456.68     1465.58     51.80 o
  11  10   1     1634.28     1593.61     55.77 o
  12  10   1      423.25      322.86     45.63 o
  13  10   1      768.31      792.50     75.67 o
  14  10   1     2580.01     2975.51    115.55 o
  15  10   1       16.80        0.58     14.76 o
  16  10   1        0.98       27.80     53.25 o
 -16  11   1       79.68      100.64     50.70 o
 -15  11   1     2065.42     2146.17    129.36 o
 -14  11   1      440.72      363.48     81.04 o
 -13  11   1       99.94      124.62     70.64 o
 -12  11   1      389.37      366.45     62.24 o
 -11  11   1      201.62      230.79     73.43 o
 -10  11   1      113.61       82.13     27.41 o
  -9  11   1       35.26       11.24     17.84 o
  -8  11   1     1144.08     1101.23     40.74 o
  -7  11   1       35.26       19.12     18.33 o
  -6  11   1     1198.47     1082.62     34.90 o
  -5  11   1     3283.27     3598.59     53.71 o
  -4  11   1    10338.00    10706.44     82.87 o
  -3  11   1        3.97       -0.83      5.07 o
  -2  11   1     6394.70     6534.51     74.92 o
  -1  11   1      723.65      864.10     24.63 o
   0  11   1        4.82       -0.39      8.19 o
   1  11   1     9364.07    10388.95     63.97 o
   2  11   1      199.14      133.73     18.79 o
   3  11   1     1852.65     2123.30     33.76 o
   4  11   1     2973.66     2935.34    109.76 o
   5  11   1      320.26      287.95     16.60 o
   6  11   1      401.59      341.96     22.39 o
   7  11   1     5574.33     6023.14     69.96 o
   8  11   1      193.07      151.73     20.74 o
   9  11   1      672.74      560.13     33.02 o
  10  11   1      419.78      379.97     31.99 o
  11  11   1     1100.15     1136.45     51.71 o
  12  11   1       79.89       10.09     17.62 o
  13  11   1       19.88       29.90     50.02 o
  14  11   1       72.86       58.35     49.15 o
  15  11   1      101.56       44.21     85.10 o
  16  11   1       40.78       -6.39     28.33 o
 -16  12   1       99.26      129.47     57.78 o
 -15  12   1      328.98      292.11     93.37 o
 -14  12   1      381.81      310.64     85.57 o
 -13  12   1      168.90      157.28     56.70 o
 -12  12   1      383.92      441.82     61.77 o
 -11  12   1      491.04      492.02     59.84 o
 -10  12   1     3853.78     4206.76     67.64 o
  -9  12   1      170.14      135.68     29.35 o
  -8  12   1      437.20      409.66     32.72 o
  -7  12   1     1016.47      945.21     36.55 o
  -6  12   1     5966.51     6116.19     72.59 o
  -5  12   1     2055.40     1951.26     43.87 o
  -4  12   1       47.50       24.59     10.50 o
  -3  12   1     3660.83     3789.16     52.75 o
  -2  12   1     1910.69     2172.94     41.41 o
  -1  12   1      108.39       97.46     17.33 o
   0  12   1    17555.92    18874.20    109.09 o
   1  12   1      917.97     1041.86     25.43 o
   2  12   1      786.31      763.92     29.53 o
   3  12   1     2587.29     2664.86     47.82 o
   4  12   1      319.46      392.75     21.68 o
   5  12   1      649.74      603.42     33.50 o
   6  12   1     4271.94     4270.51     64.13 o
   7  12   1      443.29      389.90     25.74 o
   8  12   1     3750.85     3932.39     59.34 o
   9  12   1      560.39      459.32     33.29 o
  10  12   1      127.30      113.24     31.89 o
  11  12   1     1278.22     1297.10     55.15 o
  12  12   1     1332.34     1221.91     80.73 o
  13  12   1      284.05      248.03     59.14 o
  14  12   1     3344.63     3756.50    199.14 o
  15  12   1      695.29      728.61     88.04 o
  16  12   1       35.64        6.91     37.70 o
 -16  13   1      153.66      146.82     67.86 o
 -15  13   1      329.94      224.23     96.27 o
 -14  13   1        0.29       -2.19     79.73 o
 -13  13   1     1214.89     1381.92     90.75 o
 -12  13   1       62.72       54.63     63.52 o
 -11  13   1     1613.41     1557.27    123.17 o
 -10  13   1     2145.27     2252.86     62.43 o
  -9  13   1       59.28       23.85     18.13 o
  -8  13   1      297.28      226.55     30.50 o
  -7  13   1     4959.57     5218.38     72.23 o
  -6  13   1      610.07      611.04     45.94 o
  -5  13   1      727.37      752.19     28.49 o
  -4  13   1      288.23      288.65     17.41 o
  -3  13   1      568.30      501.06     26.89 o
  -2  13   1     1025.11      958.83     28.15 o
  -1  13   1        9.46        9.21      8.45 o
   0  13   1        1.27       75.97     14.01 o
   1  13   1     3145.99     3207.64     41.31 o
   2  13   1       14.72        0.97     22.40 o
   3  13   1     1014.84     1013.08     34.33 o
   4  13   1       12.59       -1.77      7.08 o
   5  13   1      202.73      129.44     17.95 o
   6  13   1     6092.64     6275.26     78.73 o
   7  13   1      172.77      143.79     26.93 o
   8  13   1     3988.99     4373.56     70.56 o
   9  13   1      601.66      549.37     33.50 o
  10  13   1     1083.59     1101.35     52.51 o
  11  13   1      345.50      331.80     42.11 o
  12  13   1       14.06        5.43     23.57 o
  13  13   1     1437.59     1410.60     88.34 o
  14  13   1       53.58       57.78     97.06 o
  15  13   1      796.86      734.87     90.02 o
 -15  14   1      618.18      696.97    120.65 o
 -14  14   1        0.78        0.76     11.97 o
 -13  14   1        0.48       18.56     60.48 o
 -12  14   1       58.34       48.15     48.22 o
 -11  14   1     4683.44     5432.13    223.00 o
 -10  14   1        3.44       -7.86     14.60 o
  -9  14   1     2027.67     2293.99     73.70 o
  -8  14   1      785.61      798.56     41.15 o
  -7  14   1      508.73      483.84     33.80 o
  -6  14   1     2257.14     2362.02     80.53 o
  -5  14   1    10172.86    10232.01     79.66 o
  -4  14   1     1158.21      947.29     38.05 o
  -3  14   1     2326.02     2548.83     49.97 o
  -2  14   1       37.29       14.80     11.85 o
  -1  14   1      305.08      221.58     20.94 o
   0  14   1     1964.79     1910.08     42.13 o
   1  14   1     1760.82     1687.35     33.19 o
   2  14   1        0.07        8.87      7.92 o
   3  14   1       35.65        5.65     14.24 o
   4  14   1       50.90       65.51     20.48 o
   5  14   1      840.70      688.28     28.82 o
   6  14   1      593.17      568.77     34.98 o
   7  14   1      938.58      930.64     41.35 o
   8  14   1      616.00      531.28     36.33 o
   9  14   1     1472.82     1564.41     51.58 o
  10  14   1       26.09       22.77     27.44 o
  11  14   1     1386.76     1256.55     59.80 o
  12  14   1      392.67      444.30     67.61 o
  13  14   1      959.69      969.09     81.06 o
  14  14   1      131.13       90.85     74.18 o
  15  14   1      962.43     1024.47    124.63 o
 -15  15   1      167.59      161.22     95.46 o
 -14  15   1      423.05      424.73     79.68 o
 -13  15   1      234.35      218.95     64.26 o
 -12  15   1     1193.77     1278.40     86.18 o
 -11  15   1        0.49        4.22     36.27 o
 -10  15   1      896.17      854.31     59.09 o
  -9  15   1      167.50      140.20     39.10 o
  -8  15   1     2875.78     3045.11     63.19 o
  -7  15   1      224.25      213.71     29.46 o
  -6  15   1     5989.31     6102.61     80.97 o
  -5  15   1       33.40       19.77      9.45 o
  -4  15   1      603.92      587.94     30.26 o
  -3  15   1     1637.86     1662.42     44.01 o
  -2  15   1     2863.55     3010.85     47.01 o
  -1  15   1     3584.62     3394.42     76.93 o
   0  15   1      263.71      284.24     22.74 o
   1  15   1     5265.84     5891.37     59.38 o
   2  15   1     8993.67     9664.46    107.26 o
   3  15   1       40.09       -5.50      9.46 o
   4  15   1      323.81      296.01     25.99 o
   5  15   1      774.14      726.33     31.41 o
   6  15   1        6.03        0.12      9.44 o
   7  15   1     3018.49     3269.16     65.67 o
   8  15   1      625.21      593.97     38.40 o
   9  15   1      509.78      553.79     40.58 o
  10  15   1     1905.45     1931.77     79.98 o
  11  15   1       26.24        5.59     14.37 o
  12  15   1     3579.54     3799.38    122.05 o
  13  15   1     1143.15     1336.76     92.86 o
  14  15   1       79.35      122.80     70.14 o
  15  15   1      137.04      148.49     84.88 o
 -15  16   1      112.00      148.70     82.05 o
 -14  16   1      521.17      553.92     78.98 o
 -13  16   1      264.69      260.66     66.90 o
 -12  16   1      900.93     1012.10     85.40 o
 -11  16   1       13.68       53.57     60.41 o
 -10  16   1     1430.97     1497.80     88.11 o
  -9  16   1      920.46      947.03     58.05 o
  -8  16   1      279.53      230.19     33.31 o
  -7  16   1       19.77       24.65     21.02 o
  -6  16   1    13077.41    13862.24    125.71 o
  -5  16   1      543.31      551.26     30.11 o
  -4  16   1     7661.94     8058.22     83.54 o
  -3  16   1     1398.48     1451.71     43.90 o
  -2  16   1     5201.35     5345.19     62.47 o
  -1  16   1      353.85      356.99     25.34 o
   0  16   1     5915.80     6305.03     70.41 o
   1  16   1      170.37      163.44     18.62 o
   2  16   1      257.94      221.88     25.33 o
   3  16   1      431.95      321.07     30.85 o
   4  16   1      498.23      391.72     30.35 o
   5  16   1     1011.35      922.95     35.41 o
   6  16   1      332.31      258.40     32.38 o
   7  16   1     1877.32     1799.72     62.73 o
   8  16   1     4916.56     5354.52     85.95 o
   9  16   1       39.20       41.38     22.81 o
  10  16   1       21.72       19.55     42.17 o
  11  16   1      148.53      123.75     47.13 o
  12  16   1      186.21      179.91     65.89 o
  13  16   1      265.28      244.18     76.87 o
  14  16   1     3433.63     4075.89    147.91 o
 -14  17   1       12.20       20.14    125.70 o
 -13  17   1     1536.09     1824.75    107.90 o
 -12  17   1      934.67      941.75     83.38 o
 -11  17   1     1653.28     1644.18     95.01 o
 -10  17   1      187.84      151.53     47.39 o
  -9  17   1        8.04       11.68     31.72 o
  -8  17   1     1105.13     1071.24     48.69 o
  -7  17   1     1857.08     2010.07     60.31 o
  -6  17   1     1439.05     1389.16     51.86 o
  -5  17   1        0.77       -0.66      8.01 o
  -4  17   1      139.65      121.15     27.16 o
  -3  17   1        6.36       10.85     19.85 o
  -2  17   1      935.67      919.90     33.26 o
  -1  17   1      188.12      193.68     25.16 o
   0  17   1      228.76      291.99     26.08 o
   1  17   1     1882.04     1848.76     41.71 o
   2  17   1      183.87      144.52     27.45 o
   3  17   1     1677.02     1691.83     65.42 o
   4  17   1      620.76      536.14     34.77 o
   5  17   1       66.05       -4.50     25.31 o
   6  17   1      237.07      186.43     34.99 o
   7  17   1       97.81       69.44     33.00 o
   8  17   1      176.52      111.48     34.24 o
   9  17   1      132.84      122.03     34.13 o
  10  17   1       23.37       -1.75     18.40 o
  11  17   1      225.22      250.59     54.21 o
  12  17   1     1515.37     1593.88     99.95 o
  13  17   1     1270.55     1322.06    100.67 o
  14  17   1       34.61       79.84     58.14 o
 -14  18   1        0.83       -0.56     15.43 o
 -13  18   1      567.43      704.00     86.31 o
 -12  18   1        4.84       13.64     56.88 o
 -11  18   1     1159.35     1237.93     96.32 o
 -10  18   1        8.18       14.27     33.46 o
  -9  18   1      376.65      328.59     43.57 o
  -8  18   1      712.59      617.66     44.89 o
  -7  18   1       32.35       18.06     12.43 o
  -6  18   1     1436.46     1402.72     52.28 o
  -5  18   1     7665.02     8081.23     89.11 o
  -4  18   1       19.34        0.78     10.93 o
  -3  18   1     2002.93     2069.90     55.19 o
  -2  18   1        3.21      -17.81     20.73 o
  -1  18   1      233.18      165.31     24.88 o
   0  18   1       38.87       30.34     14.51 o
   1  18   1      374.19      383.20     31.94 o
   2  18   1      133.81       95.95     29.55 o
   3  18   1     1742.74     1892.98     56.26 o
   4  18   1      674.73      587.61     35.94 o
   5  18   1     1166.21      975.01     53.39 o
   6  18   1       90.00       40.37     21.75 o
   7  18   1       26.40        7.99     10.59 o
   8  18   1       53.37       14.11     15.87 o
   9  18   1      237.77      200.77     40.73 o
  10  18   1      218.86      203.32     46.99 o
  11  18   1      427.86      448.93     61.81 o
  12  18   1       40.75       92.89     69.68 o
  13  18   1      954.44      991.79    100.45 o
  14  18   1       51.87        2.10     27.97 o
 -13  19   1      846.69     1019.57     97.07 o
 -12  19   1      579.16      537.54     84.52 o
 -11  19   1      627.38      531.74     79.10 o
 -10  19   1        0.90        2.14     25.78 o
  -9  19   1      320.84      252.99     45.52 o
  -8  19   1      194.59      154.22     37.27 o
  -7  19   1     1955.33     2188.91     63.86 o
  -6  19   1       69.86      104.71     36.54 o
  -5  19   1      229.09      151.57     33.41 o
  -4  19   1      603.35      602.28     36.93 o
  -3  19   1       43.31       25.77     23.52 o
  -2  19   1       15.83        4.14     22.87 o
  -1  19   1     1064.89     1023.63     38.67 o
   0  19   1      322.79      316.42     30.05 o
   1  19   1     2227.66     2238.87     57.18 o
   2  19   1     1326.77     1227.25     48.05 o
   3  19   1       18.61      -20.61     31.93 o
   4  19   1     1100.03      932.09     56.16 o
   5  19   1     1338.11     1326.38     59.77 o
   6  19   1       32.04        0.67     19.97 o
   7  19   1     3013.74     3391.93     78.43 o
   8  19   1        1.64       23.11     34.02 o
   9  19   1      166.88      155.30     38.18 o
  10  19   1      490.32      450.74     53.68 o
  11  19   1       42.60       69.23     62.24 o
  12  19   1      599.43      582.71     80.24 o
  13  19   1      874.57      935.38     94.80 o
 -13  20   1      261.08      237.15     77.87 o
 -12  20   1      311.60      335.26     79.01 o
 -11  20   1        5.86       -6.99     37.22 o
 -10  20   1      225.23      264.15     57.34 o
  -9  20   1      705.14      727.42     58.57 o
  -8  20   1       88.67       38.65     32.71 o
  -7  20   1      170.59      162.84     35.57 o
  -6  20   1     5819.84     6518.85    100.86 o
  -5  20   1     1508.36     1431.62     58.58 o
  -4  20   1     4108.54     4338.25     74.18 o
  -3  20   1       58.92       29.52     24.43 o
  -2  20   1      345.97      360.39     39.05 o
  -1  20   1       13.14       12.89     35.08 o
   0  20   1      822.78      688.71     36.99 o
   1  20   1      161.70      161.93     30.85 o
   2  20   1      248.60      304.94     37.11 o
   3  20   1      129.15      122.38     39.58 o
   4  20   1       37.93       10.81     27.08 o
   5  20   1      921.74      785.39     52.54 o
   6  20   1      793.07      713.02     49.31 o
   7  20   1       19.96        0.24      6.37 o
   8  20   1     1850.82     1939.72     67.01 o
   9  20   1       13.04       33.26     31.58 o
  10  20   1      126.20      103.62     49.17 o
  11  20   1      229.91      205.18     58.54 o
  12  20   1       31.70        5.83     27.48 o
  13  20   1      264.94      279.80     78.28 o
 -12  21   1     1133.16     1202.27    102.95 o
 -11  21   1      378.29      394.97     85.42 o
 -10  21   1        2.07       -8.24     59.89 o
  -9  21   1       74.42       67.40     32.90 o
  -8  21   1     1048.85      991.17     57.87 o
  -7  21   1       17.53        0.98     10.49 o
  -6  21   1      219.27      203.47     38.75 o
  -5  21   1      164.83      155.89     36.12 o
  -4  21   1      393.06      441.02     42.89 o
  -3  21   1      831.33      847.07     47.73 o
  -2  21   1     1301.98     1290.40     53.44 o
  -1  21   1       54.04       27.87     28.70 o
   0  21   1       31.36       62.22     34.59 o
   1  21   1        1.25      -18.14     25.47 o
   2  21   1      845.58      752.10     41.16 o
   3  21   1      664.20      652.27     58.65 o
   4  21   1      125.28      127.50     41.94 o
   5  21   1       40.45       42.95     48.34 o
   6  21   1       20.55       -0.56     22.23 o
   7  21   1      301.71      226.25     39.51 o
   8  21   1       89.99       33.26     23.42 o
   9  21   1        5.17        4.39     15.90 o
  10  21   1      817.99      906.55     66.16 o
  11  21   1      220.35      197.65     62.94 o
  12  21   1     1310.60     1548.67    116.37 o
 -11  22   1      378.34      276.63     94.06 o
 -10  22   1       44.08       -0.54     35.44 o
  -9  22   1        4.43        3.66     14.41 o
  -8  22   1      314.04      284.60     47.58 o
  -7  22   1      130.85       98.21     42.08 o
  -6  22   1     2873.34     3307.42     82.75 o
  -5  22   1     4687.76     5365.55     99.15 o
  -4  22   1      294.54      254.05     41.12 o
  -3  22   1      365.67      327.51     35.49 o
  -2  22   1       11.70       51.31     33.81 o
  -1  22   1       87.56       56.52     24.10 o
   0  22   1     2047.15     2145.92     74.57 o
   1  22   1     1303.08     1305.33     57.03 o
   2  22   1        1.23        0.99     33.34 o
   3  22   1      232.59      212.74     57.16 o
   4  22   1        8.52       -6.41     36.58 o
   5  22   1       32.40        7.67     13.09 o
   6  22   1      190.45      169.17     42.73 o
   7  22   1      144.24      126.13     36.42 o
   8  22   1      272.42      208.17     47.62 o
   9  22   1      258.51      290.11     49.48 o
  10  22   1      190.53      155.48     65.06 o
  11  22   1      120.12       90.02     63.98 o
 -11  23   1      196.23      204.22     90.42 o
 -10  23   1        1.17        5.04     60.14 o
  -9  23   1      108.91       97.42     60.50 o
  -8  23   1       72.23        6.79     15.02 o
  -7  23   1     1893.06     2297.22     78.07 o
  -6  23   1       21.72       32.05     34.92 o
  -5  23   1      290.43      314.23     44.75 o
  -4  23   1     1004.53      994.98     58.17 o
  -3  23   1      777.25      660.85     52.08 o
  -2  23   1      180.71      102.82     36.41 o
  -1  23   1      637.20      625.07     48.17 o
   0  23   1       20.07       55.59     27.31 o
   1  23   1     1457.69     1401.34     64.20 o
   2  23   1      738.10      590.21     62.18 o
   3  23   1     1090.14     1060.54     70.47 o
   4  23   1      330.79      315.12     56.49 o
   5  23   1      353.01      322.46     54.27 o
   6  23   1      445.22      386.61     50.89 o
   7  23   1      269.35      244.39     51.16 o
   8  23   1      397.85      347.75     51.20 o
   9  23   1      256.75      224.33     60.01 o
  10  23   1        6.98      -30.47     61.43 o
  11  23   1      158.47      153.77     83.34 o
 -10  24   1        4.15       24.59     84.64 o
  -9  24   1      143.15      158.10     59.25 o
  -8  24   1        3.62        9.59     41.35 o
  -7  24   1       15.72       67.44     54.70 o
  -6  24   1      762.06      772.64     58.23 o
  -5  24   1     1915.10     2180.96     75.79 o
  -4  24   1      734.16      760.00     61.65 o
  -3  24   1      530.80      549.75     52.44 o
  -2  24   1       20.63        8.45     22.45 o
  -1  24   1       67.79       56.65     45.81 o
   0  24   1     1864.59     2012.36     70.34 o
   1  24   1      147.56      137.69     40.43 o
   2  24   1        1.63       -2.00     35.11 o
   3  24   1       19.35        0.49     34.23 o
   4  24   1      442.64      511.12     63.16 o
   5  24   1       86.75        4.07     14.39 o
   6  24   1       89.06      151.50     54.04 o
   7  24   1       12.85       14.84     27.65 o
   8  24   1       19.71        4.25     26.00 o
   9  24   1      127.18      132.67     61.56 o
  10  24   1      318.02      350.34     76.15 o
  -9  25   1       33.05       -0.16     19.79 o
  -8  25   1      779.59      899.40     67.38 o
  -7  25   1      853.69      944.62     65.76 o
  -6  25   1     1236.38     1113.38     67.04 o
  -5  25   1      163.14      133.61     44.64 o
  -4  25   1      312.95      279.06     55.02 o
  -3  25   1      263.48      306.75     55.50 o
  -2  25   1      122.23      119.62     46.56 o
  -1  25   1      353.12      381.45     47.18 o
   0  25   1      290.96      291.03     45.91 o
   1  25   1      418.72      348.60     55.53 o
   2  25   1      695.89      861.59     76.43 o
   3  25   1     1005.07     1181.33     81.44 o
   4  25   1      684.10      667.77     63.72 o
   5  25   1        2.14       -8.38     14.02 o
   6  25   1       80.75       16.51     42.68 o
   7  25   1       92.12       14.84     28.10 o
   8  25   1      307.01      261.74     54.24 o
   9  25   1      727.12      774.40     74.22 o
  -8  26   1      221.61      235.96     54.98 o
  -7  26   1        5.12       20.22     17.36 o
  -6  26   1     1034.68     1149.82     70.19 o
  -5  26   1      225.54      221.44     48.36 o
  -4  26   1      265.59      217.76     53.81 o
  -3  26   1       16.52      -24.49     43.08 o
  -2  26   1     1173.79     1158.64     81.15 o
  -1  26   1      211.53      241.43     55.55 o
   0  26   1       79.40       53.00     29.41 o
   1  26   1       73.45       16.80     19.77 o
   2  26   1      569.82      556.67     71.89 o
   3  26   1      589.59      705.97     78.19 o
   4  26   1        3.16       -2.27     11.78 o
   5  26   1      934.20     1061.98     66.15 o
   6  26   1       34.60       23.99     51.21 o
   7  26   1      319.49      334.96     62.94 o
   8  26   1      481.25      663.88     64.33 o
  -7  27   1      497.21      556.78     66.04 o
  -6  27   1      105.76      125.54     49.80 o
  -5  27   1       34.93       31.92     48.70 o
  -4  27   1       54.79       10.42     32.09 o
  -3  27   1      121.19      155.30     49.89 o
  -2  27   1       27.12       61.37     38.78 o
  -1  27   1      213.43      242.20     57.31 o
   0  27   1       56.09       76.55     47.47 o
   1  27   1      873.48      826.62     80.15 o
   2  27   1       42.94      102.42     58.31 o
   3  27   1      644.14      666.47     79.81 o
   4  27   1        2.25      -18.90     33.77 o
   5  27   1       53.76       61.44     44.84 o
   6  27   1       37.13       60.20     50.61 o
  -5  28   1     1126.27     1362.30     77.33 o
  -4  28   1      130.30      140.96     61.78 o
  -3  28   1       50.17       75.19     50.39 o
  -2  28   1      606.52      747.31     65.27 o
  -1  28   1       80.67        5.38     16.20 o
   0  28   1      308.72      272.79     78.90 o
   1  28   1       22.06       16.71     57.38 o
   2  28   1       63.84       75.13     54.89 o
   3  28   1       76.83       16.05     47.11 o
   4  28   1      841.90      873.01     71.14 o
   5  28   1      408.38      478.62     63.55 o
  -2  29   1      111.65      175.47     62.03 o
  -1  29   1       89.54      138.52     65.32 o
   0  29   1      306.76      368.10     84.69 o
   1  29   1      469.07      515.06     93.84 o
   2  29   1      521.49      579.79     86.08 o
 -16   0   2       65.79       87.43    129.67 o
 -14   0   2     3701.72     3879.95     93.57 o
 -12   0   2     3655.97     3689.16     87.01 o
 -10   0   2     4597.53     4837.95     81.78 o
  -8   0   2      212.86      297.74     20.45 o
  -6   0   2      641.47      797.37     20.65 o
  -4   0   2     7109.36     6980.43     63.57 o
  -2   0   2    19026.01    19057.52    542.09 o
   0   0   2     6813.41     7634.24     30.73 o
   2   0   2     2943.88     3236.39     66.90 o
   4   0   2    11255.49    11780.36     66.35 o
   6   0   2     8265.38     8647.75     69.11 o
   8   0   2     1696.09     1507.74     29.42 o
  10   0   2      965.85      926.55     37.11 o
  12   0   2     2312.33     2372.47     67.25 o
  14   0   2     2763.41     3085.28    104.51 o
  16   0   2       36.57       17.32    314.14 o
 -17   1   2      851.62     1039.51    163.72 o
 -16   1   2       29.19      -16.83     33.67 o
 -15   1   2      296.01      270.00     46.54 o
 -14   1   2        2.70        5.67     27.10 o
 -13   1   2      351.92      397.39     31.11 o
 -12   1   2      970.97     1023.46     37.62 o
 -11   1   2      194.01      125.34     21.53 o
 -10   1   2       57.32       50.15     16.77 o
  -9   1   2      296.50      250.61     20.79 o
  -8   1   2      666.78      547.30     23.75 o
  -7   1   2     2856.68     3690.84     62.91 o
  -6   1   2      223.67      150.33     13.22 o
  -5   1   2    14594.41    15212.47     69.18 o
  -4   1   2     1349.36     1367.69     17.65 o
  -3   1   2    41383.53    43265.67    128.60 o
  -2   1   2     4604.64     4886.03     48.21 o
  -1   1   2    16509.59    17458.33     86.46 o
   0   1   2      826.35      834.65     67.41 o
   1   1   2     1103.97     1033.23     89.52 o
   2   1   2       14.82        8.29      3.82 o
   3   1   2    21889.31    23535.51    134.80 o
   4   1   2     2124.28     2039.01     42.10 o
   5   1   2     4132.11     4501.52     34.57 o
   6   1   2     5647.55     5522.41     35.59 o
   7   1   2    10260.78    10408.55     52.43 o
   8   1   2     6570.12     6596.86     58.46 o
   9   1   2      898.73      847.52     19.76 o
  10   1   2       45.65       13.22     17.12 o
  11   1   2     1357.91     1333.61     35.93 o
  12   1   2     1884.29     2024.38     42.13 o
  13   1   2      924.88      879.11     39.22 o
  14   1   2       84.51       44.23     61.77 o
  15   1   2       12.44       -0.46     99.85 o
  16   1   2        3.87      -20.93     42.07 o
  17   1   2      515.59      596.34     74.86 o
 -17   2   2      204.42      251.96     95.27 o
 -16   2   2       27.22       55.82     60.10 o
 -15   2   2      326.06      348.38     50.31 o
 -14   2   2        7.46        3.94     12.29 o
 -13   2   2     1549.91     1464.72     44.96 o
 -12   2   2      179.38      136.49     27.44 o
 -11   2   2     7503.20     7990.59     80.20 o
 -10   2   2      305.86      280.41     20.53 o
  -9   2   2     3876.64     3785.96     48.97 o
  -8   2   2      846.11      738.23     24.73 o
  -7   2   2      444.65      482.93     19.99 o
  -6   2   2       97.77       82.42     11.92 o
  -5   2   2     3818.87     3938.02     38.32 o
  -4   2   2        2.39        7.81      4.04 o
  -3   2   2    20690.72    21831.28     46.76 o
  -2   2   2      183.72      206.69     10.41 o
  -1   2   2      401.77      405.66     14.01 o
   0   2   2      259.69      199.35     22.60 o
   1   2   2     1243.35     1277.69     16.91 o
   2   2   2    49150.92    53494.78    346.77 o
   3   2   2    11217.24    12136.07     49.43 o
   4   2   2      118.31      145.75      7.81 o
   5   2   2    12100.90    12284.63     52.42 o
   6   2   2      422.23      483.37     16.28 o
   7   2   2       45.22       55.93     13.33 o
   8   2   2       55.27       67.69     16.87 o
   9   2   2     3394.64     3472.49     44.70 o
  10   2   2     1053.15     1055.00     29.28 o
  11   2   2     3709.04     3952.10     51.59 o
  12   2   2       74.78       59.09     25.17 o
  13   2   2     1381.46     1405.77     44.46 o
  14   2   2       87.41      104.35     31.99 o
  15   2   2     1506.80     1601.72     84.93 o
  16   2   2      104.43       59.77     73.61 o
  17   2   2      543.92      613.41     73.42 o
 -17   3   2     1117.04     1155.57     98.02 o
 -16   3   2       31.29       26.24     28.07 o
 -15   3   2      187.38      195.68     49.42 o
 -14   3   2        6.03      -17.19     18.12 o
 -13   3   2     1443.25     1538.59     44.96 o
 -12   3   2       35.38       27.11     21.55 o
 -11   3   2     2667.06     2808.54     46.97 o
 -10   3   2      437.56      456.12     23.23 o
  -9   3   2      238.60      216.50     20.05 o
  -8   3   2     3402.90     3716.63     44.91 o
  -7   3   2       36.00       46.93      9.50 o
  -6   3   2       19.30       21.72      8.08 o
  -5   3   2     5771.39     6166.81     35.02 o
  -4   3   2      209.54      228.00      8.59 o
  -3   3   2    17712.91    18713.16     55.65 o
  -2   3   2    11396.79    12015.90     90.43 o
  -1   3   2     1360.96     1421.56     43.76 o
   0   3   2      194.53      211.34      7.71 o
   1   3   2      371.80      398.15     15.23 o
   2   3   2    62411.14    66773.80    400.24 o
   3   3   2       73.71       75.26      6.73 o
   4   3   2     3711.22     3846.04     21.76 o
   5   3   2     6688.00     6479.23     48.33 o
   6   3   2      827.39      763.62     17.65 o
   7   3   2    31772.80    32435.59    141.72 o
   8   3   2     6114.24     6628.27     52.40 o
   9   3   2     2393.64     2624.62     35.80 o
  10   3   2       68.60       54.94     16.02 o
  11   3   2     1638.50     1667.11     36.65 o
  12   3   2      820.58      679.46     38.20 o
  13   3   2      699.78      630.24     35.71 o
  14   3   2       53.95        8.39     10.53 o
  15   3   2      727.77      650.92     69.85 o
  16   3   2       21.43       -0.21      9.15 o
  17   3   2      176.04       40.70     66.83 o
 -17   4   2       73.25       33.21     36.85 o
 -16   4   2       95.30       74.76     59.37 o
 -15   4   2       20.51        8.55     15.10 o
 -14   4   2      484.60      448.47     38.44 o
 -13   4   2        0.38      -14.61     18.72 o
 -12   4   2     2770.56     2857.32     50.79 o
 -11   4   2      556.77      446.05     27.32 o
 -10   4   2     5760.18     6087.59     64.84 o
  -9   4   2       14.33        1.52     10.90 o
  -8   4   2     4445.75     4467.41     44.07 o
  -7   4   2     8874.07     9596.09     61.24 o
  -6   4   2      106.39      191.64     12.55 o
  -5   4   2      537.70      511.73     13.94 o
  -4   4   2      698.63      840.60     18.17 o
  -3   4   2    14298.51    15274.72     98.25 o
  -2   4   2    16661.05    17223.44     94.62 o
  -1   4   2    32894.00    34700.28    111.49 o
   0   4   2     5660.89     6169.31     51.40 o
   1   4   2    32303.82    34595.98    137.37 o
   2   4   2      398.63      387.98     12.84 o
   3   4   2     1337.69     1394.79     22.02 o
   4   4   2     2507.08     2496.25     22.98 o
   5   4   2     5145.78     5613.27     28.05 o
   6   4   2     4118.39     4123.33     31.58 o
   7   4   2     1703.29     1728.17     25.66 o
   8   4   2     9816.99    10199.14     70.80 o
   9   4   2      528.45      523.96     24.80 o
  10   4   2       60.92       48.16     16.65 o
  11   4   2     1004.00      997.32     31.86 o
  12   4   2     2032.76     1965.04     51.63 o
  13   4   2        3.34       -8.14      9.73 o
  14   4   2     2271.41     2523.93     63.60 o
  15   4   2      430.70      414.05     47.59 o
  16   4   2      105.96      162.82     69.65 o
  17   4   2      569.09      607.68     77.16 o
 -17   5   2       71.45       96.79     53.67 o
 -16   5   2      447.83      430.94     66.86 o
 -15   5   2        4.94        3.10     11.27 o
 -14   5   2       67.18       48.21     37.58 o
 -13   5   2      423.34      409.66     33.71 o
 -12   5   2     4974.55     5150.28     64.50 o
 -11   5   2     2554.43     2744.33     58.64 o
 -10   5   2      120.33      121.08     19.18 o
  -9   5   2      910.79      923.23     30.72 o
  -8   5   2     2393.65     2398.70     32.94 o
  -7   5   2     1484.86     1471.56     25.71 o
  -6   5   2      176.52       93.03     11.89 o
  -5   5   2     1035.69     1011.21     18.78 o
  -4   5   2    11206.37    11627.23     51.75 o
  -3   5   2      645.20      613.00     17.11 o
  -2   5   2     1492.50     1613.76     22.42 o
  -1   5   2     8724.21     9209.95     60.75 o
   0   5   2     3899.65     4305.32     36.84 o
   1   5   2     5864.64     6083.37     48.79 o
   2   5   2      909.86     1048.17     22.69 o
   3   5   2     2862.75     3054.92     46.91 o
   4   5   2      368.18      358.60     15.67 o
   5   5   2     6449.46     7175.82     36.58 o
   6   5   2     6032.66     5635.93     33.70 o
   7   5   2     1433.29     1686.43     30.27 o
   8   5   2     8332.82     8609.83     56.95 o
   9   5   2     3700.24     3894.09     45.92 o
  10   5   2       54.50       44.25     16.67 o
  11   5   2        1.11       -8.12      8.25 o
  12   5   2     2650.40     2813.80     54.71 o
  13   5   2       10.36       -1.72     23.75 o
  14   5   2      239.24      207.93     41.43 o
  15   5   2        0.53       -9.65     16.46 o
  16   5   2      641.25      670.13     71.54 o
  17   5   2        8.97       -7.60     29.68 o
 -17   6   2      159.21      178.50     65.72 o
 -16   6   2      273.36      292.48     62.61 o
 -15   6   2       91.67       19.45     32.16 o
 -14   6   2       11.54        4.44     12.85 o
 -13   6   2       31.95        1.38     14.89 o
 -12   6   2      346.07      304.19     35.49 o
 -11   6   2     3242.22     3476.11     66.29 o
 -10   6   2     2372.16     2537.44     60.95 o
  -9   6   2      137.80      105.18     16.10 o
  -8   6   2     3375.44     3526.24     45.45 o
  -7   6   2       67.20       19.22     13.64 o
  -6   6   2     1452.66     1526.50     28.33 o
  -5   6   2     3573.47     3564.65     54.27 o
  -4   6   2      102.01       88.34     10.23 o
  -3   6   2     1180.84     1181.77     26.44 o
  -2   6   2      944.15      952.45     19.60 o
  -1   6   2     2893.24     2939.13     30.01 o
   0   6   2     2809.61     2868.86     31.16 o
   1   6   2    20309.77    21588.14     89.54 o
   2   6   2       10.57       12.53      5.14 o
   3   6   2      633.86      592.93     15.71 o
   4   6   2     2086.31     1896.73     31.93 o
   5   6   2      184.83      280.38     12.27 o
   6   6   2       81.55       48.55     10.39 o
   7   6   2      314.26      272.23     11.18 o
   8   6   2     1446.39     1475.96     22.97 o
   9   6   2     2694.78     2811.33     36.62 o
  10   6   2     1307.03     1231.50     39.25 o
  11   6   2     1241.80     1180.27     41.32 o
  12   6   2       22.39        5.23     21.33 o
  13   6   2     1372.51     1447.53     51.23 o
  14   6   2     1093.97     1134.96     56.47 o
  15   6   2     1078.92     1072.20     58.74 o
  16   6   2      716.07      710.05     64.25 o
  17   6   2        0.38        5.61     21.27 o
 -17   7   2      775.21      948.04     84.66 o
 -16   7   2      238.35      258.68     58.91 o
 -15   7   2      345.17      332.04     45.52 o
 -14   7   2      123.29       77.64     26.43 o
 -13   7   2     1349.92     1389.52     66.10 o
 -12   7   2      329.68      276.81     34.17 o
 -11   7   2      185.78      135.50     34.82 o
 -10   7   2     1617.84     1643.94     45.78 o
  -9   7   2     1463.94     1627.10     38.90 o
  -8   7   2     2076.17     2153.97     39.67 o
  -7   7   2     3038.43     2920.13     45.59 o
  -6   7   2     1596.51     1727.46     27.68 o
  -5   7   2     6229.27     6639.01     45.79 o
  -4   7   2     2155.81     2220.23     34.62 o
  -3   7   2     3152.96     3000.49     53.20 o
  -2   7   2      148.12      142.21     12.68 o
  -1   7   2      509.10      400.56     15.07 o
   0   7   2    13216.87    14225.76     75.45 o
   1   7   2     4856.93     4722.50     46.55 o
   2   7   2     3033.54     3449.79     29.69 o
   3   7   2      527.10      494.12     15.30 o
   4   7   2     1963.70     1943.94     23.99 o
   5   7   2     2737.24     3476.24     29.51 o
   6   7   2     2620.69     2556.97     29.64 o
   7   7   2     5519.58     5133.78     42.62 o
   8   7   2      707.71      589.91     20.34 o
   9   7   2      180.06      146.48     16.67 o
  10   7   2      975.71      968.29     34.81 o
  11   7   2     2192.57     2266.60     51.93 o
  12   7   2        0.73       -4.36      7.70 o
  13   7   2     1657.42     1697.39     55.08 o
  14   7   2       64.80       19.46     38.49 o
  15   7   2      363.73      342.14     49.64 o
  16   7   2        0.26       -6.95     34.34 o
  17   7   2      104.73       30.29     36.79 o
 -17   8   2       36.24        0.81     26.09 o
 -16   8   2      936.74     1036.20     72.97 o
 -15   8   2       89.13       46.99     28.81 o
 -14   8   2      628.53      559.30     55.62 o
 -13   8   2       22.77        6.29     11.75 o
 -12   8   2     2223.86     2307.33     91.57 o
 -11   8   2     4049.47     4306.43     91.81 o
 -10   8   2      370.94      327.70     24.79 o
  -9   8   2      363.85      312.14     22.68 o
  -8   8   2      177.58      184.82     22.11 o
  -7   8   2       52.47       23.77     14.08 o
  -6   8   2     4719.54     4359.02     45.86 o
  -5   8   2     1603.95     1658.18     29.67 o
  -4   8   2     2656.17     2492.31     36.81 o
  -3   8   2     5550.15     5909.83     51.43 o
  -2   8   2     3525.02     4036.60     38.82 o
  -1   8   2     9249.51     9666.26     62.44 o
   0   8   2    12493.13    12596.43     65.15 o
   1   8   2     1937.56     2090.11     34.45 o
   2   8   2    11104.65    12232.69     78.17 o
   3   8   2     8558.33     8740.98     46.47 o
   4   8   2      203.16      138.21     11.80 o
   5   8   2     8150.82     8159.69     73.10 o
   6   8   2     6644.37     7194.67     44.64 o
   7   8   2        7.35        1.38      4.17 o
   8   8   2     3578.54     3664.39     39.76 o
   9   8   2      757.84      707.13     24.54 o
  10   8   2      430.74      397.09     30.65 o
  11   8   2      140.91       99.09     23.47 o
  12   8   2      632.13      621.20     39.90 o
  13   8   2      812.32      690.07     53.68 o
  14   8   2      856.31      880.70     55.39 o
  15   8   2     1644.62     1843.31     79.59 o
  16   8   2      133.19      122.39     53.72 o
  17   8   2      905.88     1005.70     77.50 o
 -17   9   2      399.45      599.74     69.07 o
 -16   9   2        1.98       10.01     31.06 o
 -15   9   2      537.12      599.12     53.52 o
 -14   9   2      216.57      180.80     62.19 o
 -13   9   2      114.46       83.00     39.75 o
 -12   9   2     2061.97     2071.11     73.08 o
 -11   9   2       77.39      111.07     35.69 o
 -10   9   2      193.98      176.62     22.67 o
  -9   9   2     1182.87     1177.79     33.40 o
  -8   9   2     3067.25     2910.26     51.18 o
  -7   9   2      663.63      579.37     37.57 o
  -6   9   2        3.02       -2.07      3.32 o
  -5   9   2     1834.45     1850.46     32.02 o
  -4   9   2     1676.64     1690.18     37.51 o
  -3   9   2       71.45       94.74     15.43 o
  -2   9   2      840.28      707.52     20.64 o
  -1   9   2     6903.30     7261.00     56.74 o
   0   9   2      949.75      988.81     23.95 o
   1   9   2      638.01      770.99     23.88 o
   2   9   2    19625.26    20183.17    118.35 o
   3   9   2      865.76      746.51     19.06 o
   4   9   2     2810.40     3029.60     37.93 o
   5   9   2      732.40      585.28     16.31 o
   6   9   2     7006.31     7214.48     56.23 o
   7   9   2      775.44      628.93     18.50 o
   8   9   2     2224.35     2281.84     35.20 o
   9   9   2     1377.85     1211.93     36.19 o
  10   9   2       42.38       45.93     23.42 o
  11   9   2      561.11      479.95     37.60 o
  12   9   2      645.74      668.29     42.91 o
  13   9   2        0.07      -38.12     49.59 o
  14   9   2       36.52       17.23     34.13 o
  15   9   2       20.13       31.33     36.19 o
  16   9   2      432.75      368.60     60.21 o
 -16  10   2       75.40       15.92     28.96 o
 -15  10   2      471.28      474.18     60.45 o
 -14  10   2      321.47      299.91     60.12 o
 -13  10   2       17.51       -8.94     25.73 o
 -12  10   2      826.38      790.63     57.87 o
 -11  10   2     1950.34     2036.61     61.36 o
 -10  10   2      635.38      542.98     34.54 o
  -9  10   2      174.01      122.73     23.77 o
  -8  10   2     4048.73     4184.00     66.09 o
  -7  10   2     1493.64     1361.66     41.26 o
  -6  10   2     4724.52     4899.60     66.58 o
  -5  10   2     5313.16     4961.03    101.27 o
  -4  10   2     3168.94     3193.67     43.65 o
  -3  10   2     1454.68     1497.07     31.27 o
  -2  10   2      586.62      564.78     25.80 o
  -1  10   2       57.42       25.45     12.99 o
   0  10   2     2787.72     2666.36     44.79 o
   1  10   2     2228.89     2317.39     42.58 o
   2  10   2     1771.57     1778.41     32.07 o
   3  10   2     2471.05     2663.66     33.63 o
   4  10   2      125.92      128.69     11.68 o
   5  10   2      710.10      668.35     28.08 o
   6  10   2     8075.80     8785.41     88.82 o
   7  10   2       35.59       14.90      5.42 o
   8  10   2     5361.00     5520.48     53.33 o
   9  10   2       57.19       48.22     20.82 o
  10  10   2     1946.25     1947.71     58.80 o
  11  10   2      246.63      205.64     35.78 o
  12  10   2       40.77       17.15     17.90 o
  13  10   2        1.41      -13.21     43.23 o
  14  10   2     1441.23     1667.96     98.06 o
  15  10   2       42.98        0.25     21.32 o
  16  10   2       25.36       41.47     40.01 o
 -16  11   2       28.86        4.79     17.34 o
 -15  11   2       30.84       51.67     63.01 o
 -14  11   2      113.81       96.41     88.57 o
 -13  11   2     1733.42     1981.84    118.22 o
 -12  11   2      244.52      208.71     60.09 o
 -11  11   2      860.71      832.12     54.06 o
 -10  11   2      178.54      132.98     29.52 o
  -9  11   2      400.38      363.49     32.12 o
  -8  11   2      605.66      533.15     33.86 o
  -7  11   2     3189.07     3167.46     58.23 o
  -6  11   2      524.13      486.50     30.20 o
  -5  11   2     5800.67     6034.54     64.22 o
  -4  11   2      168.84       88.01     17.13 o
  -3  11   2    12395.03    12846.03     76.50 o
  -2  11   2       31.88       35.20     11.57 o
  -1  11   2      845.36      864.61     28.02 o
   0  11   2      740.68      677.55     27.14 o
   1  11   2     3001.40     3009.89     50.73 o
   2  11   2     1919.59     1946.54     41.15 o
   3  11   2      902.75      777.80     26.41 o
   4  11   2     3464.10     3458.64     42.80 o
   5  11   2      556.04      425.99     29.98 o
   6  11   2     1103.77     1104.31     50.18 o
   7  11   2     1929.29     1901.94     45.96 o
   8  11   2     2109.75     2053.70     44.74 o
   9  11   2       12.40       11.96     11.64 o
  10  11   2     1221.32     1171.25     51.88 o
  11  11   2      155.17      185.05     39.10 o
  12  11   2       11.68      -10.83     20.31 o
  13  11   2      410.88      435.36     64.03 o
  14  11   2        6.87       -6.22     32.55 o
  15  11   2     1486.67     1616.94    103.49 o
  16  11   2        7.67        8.53     25.39 o
 -16  12   2       11.66        2.51     24.02 o
 -15  12   2      249.53      285.08     75.35 o
 -14  12   2        2.82      -42.73     37.33 o
 -13  12   2       50.40       69.70     62.80 o
 -12  12   2      143.00       99.92     56.57 o
 -11  12   2     1209.49     1174.51     73.83 o
 -10  12   2       96.18       34.87     19.91 o
  -9  12   2       97.11       53.17     28.23 o
  -8  12   2     4500.28     4763.89     74.69 o
  -7  12   2      476.65      500.68     33.66 o
  -6  12   2     3714.65     3440.86     68.09 o
  -5  12   2     6613.90     6756.10     70.17 o
  -4  12   2     1125.53     1039.49     31.45 o
  -3  12   2      237.80      199.41     18.22 o
  -2  12   2        6.33        4.01     13.37 o
  -1  12   2     3975.75     3964.95     53.03 o
   0  12   2     8036.38     8955.76     82.14 o
   1  12   2      928.14      828.86     32.69 o
   2  12   2      555.08      511.32     26.94 o
   3  12   2      225.75      156.73     19.33 o
   4  12   2      205.71      224.55     18.33 o
   5  12   2     2174.16     1975.62     59.02 o
   6  12   2     1384.80     1401.00     50.21 o
   7  12   2     1257.10     1394.41     43.02 o
   8  12   2      646.38      665.29     32.43 o
   9  12   2     4448.28     4732.79     72.72 o
  10  12   2      124.33      119.08     36.34 o
  11  12   2      110.45      107.84     36.03 o
  12  12   2      234.81      178.89     41.57 o
  13  12   2     1473.72     1661.05     94.47 o
  14  12   2      237.18      223.83     77.87 o
  15  12   2       41.09       77.46     66.65 o
  16  12   2      300.36      336.44     68.76 o
 -16  13   2       13.96       19.13     42.69 o
 -15  13   2        9.97      -44.66     65.65 o
 -14  13   2      349.63      302.54     86.33 o
 -13  13   2     1861.69     2012.96     99.55 o
 -12  13   2        8.36      -16.74     29.22 o
 -11  13   2      687.08      584.03     63.83 o
 -10  13   2      391.00      416.19     45.78 o
  -9  13   2       51.04       35.34     25.52 o
  -8  13   2     2212.50     2423.53     58.67 o
  -7  13   2      125.88      115.71     28.21 o
  -6  13   2     1836.21     1741.82     45.46 o
  -5  13   2     1461.58     1376.98     38.64 o
  -4  13   2     6591.28     6884.72     69.97 o
  -3  13   2     1342.30     1455.33     32.32 o
  -2  13   2     2719.22     2694.04     46.18 o
  -1  13   2     2586.12     2646.30     43.51 o
   0  13   2     1733.53     1761.28     41.11 o
   1  13   2     2570.47     2478.29     47.08 o
   2  13   2     5791.39     5914.29     90.34 o
   3  13   2        2.78        5.47     11.33 o
   4  13   2     5306.83     5707.99     62.11 o
   5  13   2     6126.31     6724.83     87.42 o
   6  13   2      677.98      672.26     37.62 o
   7  13   2     8240.00     8655.21    113.41 o
   8  13   2       86.66       54.44     25.70 o
   9  13   2     1381.37     1338.44     43.32 o
  10  13   2      739.34      684.10     42.90 o
  11  13   2      216.18      188.13     41.18 o
  12  13   2      276.61      270.28     48.49 o
  13  13   2      680.36      753.94     78.47 o
  14  13   2       16.04       18.59     67.79 o
  15  13   2      551.43      494.96     82.35 o
 -15  14   2       18.35      -15.60     59.87 o
 -14  14   2      385.76      345.44     96.54 o
 -13  14   2       95.43       75.78     56.40 o
 -12  14   2     1836.75     1891.41    125.45 o
 -11  14   2      465.49      500.18     60.12 o
 -10  14   2      938.62      888.76     68.20 o
  -9  14   2      459.57      432.58     39.36 o
  -8  14   2      232.59      178.07     31.81 o
  -7  14   2     5435.85     5721.68     84.63 o
  -6  14   2    12631.10    13892.89    114.76 o
  -5  14   2     2311.12     2271.44     45.71 o
  -4  14   2     1103.93      954.84     33.90 o
  -3  14   2      304.56      278.56     21.39 o
  -2  14   2      407.82      355.76     22.45 o
  -1  14   2       25.47       36.42     17.90 o
   0  14   2     3297.38     3277.97     49.91 o
   1  14   2     1804.48     1940.99     45.14 o
   2  14   2      218.05      178.69     25.56 o
   3  14   2     1053.45      885.86     45.67 o
   4  14   2       38.58       15.40     17.86 o
   5  14   2        9.79       -0.58      5.53 o
   6  14   2     2832.72     2824.17    104.92 o
   7  14   2      150.78      134.03     27.11 o
   8  14   2     2912.11     3070.58     63.46 o
   9  14   2        3.15        6.98     15.90 o
  10  14   2      259.15      225.08     40.96 o
  11  14   2       29.64       33.15     31.87 o
  12  14   2       13.90      -14.90     23.72 o
  13  14   2       12.32       41.35     47.66 o
  14  14   2     2130.84     2420.27    114.84 o
  15  14   2       62.82       98.13     66.22 o
 -15  15   2       54.85        0.31     33.56 o
 -14  15   2       11.73        2.09     16.29 o
 -13  15   2      477.80      472.04     76.44 o
 -12  15   2      154.16      115.66     56.99 o
 -11  15   2      509.25      383.75     61.01 o
 -10  15   2      268.27      242.38     62.21 o
  -9  15   2     1764.56     1789.11     66.42 o
  -8  15   2     2869.92     3143.90     85.23 o
  -7  15   2     6729.99     7283.58     96.72 o
  -6  15   2        9.99       14.10     31.99 o
  -5  15   2      512.70      454.11     29.09 o
  -4  15   2     1314.72     1190.60     37.58 o
  -3  15   2      779.17      707.18     29.17 o
  -2  15   2       33.88        8.67     10.17 o
  -1  15   2        1.38        2.87      8.52 o
   0  15   2      294.30      250.41     23.69 o
   1  15   2     2020.55     1864.91     36.54 o
   2  15   2     3056.49     3330.96     88.71 o
   3  15   2     1603.87     1403.35     55.10 o
   4  15   2       10.48        8.16     13.82 o
   5  15   2     2728.51     2697.89     76.56 o
   6  15   2      276.16      206.92     32.06 o
   7  15   2       50.96        9.32     11.10 o
   8  15   2      536.06      470.94     39.08 o
   9  15   2      968.70      845.28     40.98 o
  10  15   2      196.35      137.42     36.75 o
  11  15   2      685.10      735.47     55.73 o
  12  15   2      141.40      116.32     52.77 o
  13  15   2      154.29      221.62     69.69 o
  14  15   2        7.91      -12.60     55.84 o
  15  15   2      130.68      180.15     71.88 o
 -14  16   2        0.08       13.09    262.30 o
 -13  16   2       77.97       48.56     60.78 o
 -12  16   2       46.03       84.03     63.70 o
 -11  16   2     2234.47     2599.23    106.79 o
 -10  16   2      841.29      737.92     70.68 o
  -9  16   2      218.34      210.55     38.05 o
  -8  16   2       50.52       11.98     17.10 o
  -7  16   2     3194.69     3478.43     70.34 o
  -6  16   2      460.88      392.11     35.61 o
  -5  16   2     7716.54     8078.66     84.13 o
  -4  16   2       23.69       13.93     18.60 o
  -3  16   2     1392.14     1415.37     35.53 o
  -2  16   2      192.87      166.83     21.74 o
  -1  16   2     1144.22     1078.73     36.83 o
   0  16   2       18.89       -1.27      9.69 o
   1  16   2     6665.97     7103.40     73.46 o
   2  16   2        5.71        3.63      9.50 o
   3  16   2       10.29        0.22     10.65 o
   4  16   2     1028.93      943.69     37.07 o
   5  16   2      104.78       72.06     27.68 o
   6  16   2        6.46        1.22      9.81 o
   7  16   2      463.47      327.51     37.04 o
   8  16   2        5.30        6.10     21.39 o
   9  16   2     1578.75     1630.45     56.15 o
  10  16   2     1419.96     1552.53     59.41 o
  11  16   2       14.61        6.36     17.57 o
  12  16   2       29.40       57.93     46.91 o
  13  16   2      605.91      601.13     78.42 o
  14  16   2      253.23      182.79     72.85 o
 -14  17   2      806.34      669.70    116.06 o
 -13  17   2      386.87      549.05    103.23 o
 -12  17   2      918.05     1092.57     90.04 o
 -11  17   2      591.72      613.97     74.31 o
 -10  17   2      165.70      189.12     53.48 o
  -9  17   2      995.75      961.83     62.85 o
  -8  17   2      870.97      818.62     49.02 o
  -7  17   2     2230.29     2506.08     61.41 o
  -6  17   2      149.33      153.32     31.93 o
  -5  17   2     1685.22     1714.70     77.84 o
  -4  17   2     1161.01     1168.95     42.48 o
  -3  17   2      120.22       97.51     20.40 o
  -2  17   2     3110.07     3350.48     55.17 o
  -1  17   2     2226.37     2178.26     47.68 o
   0  17   2     1434.79     1431.34     41.35 o
   1  17   2     2046.02     2148.72     53.88 o
   2  17   2     4099.34     4278.76     75.33 o
   3  17   2        7.53       11.82     26.82 o
   4  17   2     1357.81     1208.44     42.30 o
   5  17   2     1661.74     1531.53     85.25 o
   6  17   2       50.31       11.62     20.49 o
   7  17   2      515.11      557.92     42.10 o
   8  17   2      562.54      539.06     42.67 o
   9  17   2      104.81       89.02     37.64 o
  10  17   2        6.74       -1.58     11.79 o
  11  17   2        8.77        7.60     11.57 o
  12  17   2      511.74      598.88     67.77 o
  13  17   2      107.70      103.70     79.00 o
  14  17   2        1.68       16.80     37.21 o
 -14  18   2      690.11      696.07    118.06 o
 -13  18   2       18.97      -11.96     30.70 o
 -12  18   2      755.05      816.37     83.31 o
 -11  18   2      745.41      585.36     73.69 o
 -10  18   2       52.19       76.11     68.21 o
  -9  18   2       84.27       28.44     46.28 o
  -8  18   2       17.50        0.34     15.93 o
  -7  18   2      104.73       40.69     17.13 o
  -6  18   2     5498.45     6150.34     91.87 o
  -5  18   2      389.01      263.75     31.12 o
  -4  18   2     3364.71     3648.06     64.81 o
  -3  18   2     2106.26     2323.76     49.96 o
  -2  18   2      352.00      329.59     25.53 o
  -1  18   2       17.87       37.95     20.86 o
   0  18   2     2568.58     2648.70     53.66 o
   1  18   2      158.87      185.16     27.04 o
   2  18   2       53.65       60.73     27.46 o
   3  18   2      382.49      302.11     36.36 o
   4  18   2      350.76      302.11     39.84 o
   5  18   2       38.00       31.84     35.78 o
   6  18   2      476.63      407.96     45.29 o
   7  18   2       65.26       78.58     38.35 o
   8  18   2     2281.94     2233.94     65.84 o
   9  18   2       44.95       21.07     28.24 o
  10  18   2       92.02       85.20     48.67 o
  11  18   2       58.53       50.42     43.07 o
  12  18   2       88.83       85.20     59.11 o
  13  18   2       38.50       20.40     83.72 o
 -13  19   2      144.01      152.45    122.73 o
 -12  19   2      992.85     1108.72    105.35 o
 -11  19   2        0.34      -18.47     38.86 o
 -10  19   2      323.51      319.80     51.17 o
  -9  19   2      552.58      519.45     59.00 o
  -8  19   2     1689.53     1775.20     67.67 o
  -7  19   2      396.80      355.13     42.18 o
  -6  19   2       67.75        5.26     28.72 o
  -5  19   2        1.27        7.92     12.60 o
  -4  19   2     1548.11     1674.31     50.39 o
  -3  19   2     2830.72     3105.37     63.30 o
  -2  19   2      197.17      147.77     25.08 o
  -1  19   2     2687.37     2790.20     55.30 o
   0  19   2      629.85      550.79     33.93 o
   1  19   2       71.31       71.21     36.14 o
   2  19   2     5127.67     5487.39     93.74 o
   3  19   2     2688.17     2854.62     68.68 o
   4  19   2      391.88      280.95     42.93 o
   5  19   2      533.22      473.55     47.03 o
   6  19   2       67.74       98.28     44.39 o
   7  19   2      139.68      188.37     35.57 o
   8  19   2     1155.09     1191.58     56.52 o
   9  19   2      108.05       53.73     46.61 o
  10  19   2      322.59      295.91     46.78 o
  11  19   2      808.42      855.00     58.19 o
  12  19   2      793.98      990.53    113.53 o
  13  19   2      246.44      246.29     87.65 o
 -13  20   2       76.34       53.87     99.23 o
 -12  20   2      401.56      400.19     82.09 o
 -11  20   2      684.92      762.76     87.14 o
 -10  20   2       35.13        2.88     12.83 o
  -9  20   2        2.09       17.07     35.78 o
  -8  20   2       11.27       16.51     24.16 o
  -7  20   2     1724.56     1920.72     71.64 o
  -6  20   2     1809.58     1692.36     63.30 o
  -5  20   2     4309.63     4791.50     89.59 o
  -4  20   2      685.73      683.35     41.71 o
  -3  20   2     1190.82     1191.12     46.85 o
  -2  20   2      338.23      308.49     33.89 o
  -1  20   2      409.25      414.24     46.29 o
   0  20   2     1720.01     1769.51     50.72 o
   1  20   2       47.56       31.75     20.45 o
   2  20   2       71.07       78.20     26.78 o
   3  20   2     1835.94     1955.19     75.06 o
   4  20   2        8.44        2.93     18.54 o
   5  20   2       89.58       64.35     25.34 o
   6  20   2     1726.64     1810.44     68.65 o
   7  20   2      292.15      246.48     42.01 o
   8  20   2      268.83      280.39     41.69 o
   9  20   2      247.54      228.40     50.67 o
  10  20   2       63.93       46.55     41.83 o
  11  20   2      166.22      210.71     48.30 o
  12  20   2      119.70      124.77     74.30 o
 -12  21   2       21.05       -8.98     54.02 o
 -11  21   2      177.30      174.97     68.67 o
 -10  21   2      130.00      173.85     59.32 o
  -9  21   2      621.31      636.99     65.60 o
  -8  21   2      958.08      904.95     56.39 o
  -7  21   2     2064.26     2182.39     70.97 o
  -6  21   2        0.34       -0.21     35.23 o
  -5  21   2      354.11      351.64     45.39 o
  -4  21   2       31.78       67.34     31.47 o
  -3  21   2     1652.93     1784.11     55.71 o
  -2  21   2      352.72      325.79     34.87 o
  -1  21   2       73.68       72.47     32.62 o
   0  21   2       75.01       73.78     29.19 o
   1  21   2     3085.62     3322.21     70.76 o
   2  21   2        5.04       -8.34     21.56 o
   3  21   2     3393.55     3711.72     99.43 o
   4  21   2        0.56      -14.96     27.38 o
   5  21   2     2099.64     2214.29     75.75 o
   6  21   2      382.09      330.40     49.04 o
   7  21   2      141.84      101.28     44.48 o
   8  21   2      669.55      591.34     53.01 o
   9  21   2     1209.35     1320.87     75.75 o
  10  21   2      117.57       71.23     47.78 o
  11  21   2      168.01      188.16     60.62 o
  12  21   2       27.57       65.42     67.07 o
 -11  22   2     1151.48     1201.71    104.38 o
 -10  22   2      188.87      207.83     59.57 o
  -9  22   2      370.26      396.45     59.53 o
  -8  22   2      641.44      708.02     56.16 o
  -7  22   2      759.51      749.15     53.12 o
  -6  22   2     1822.78     2027.01     79.74 o
  -5  22   2     2491.98     2683.22     76.86 o
  -4  22   2     2240.36     2423.35     72.75 o
  -3  22   2        0.54       17.88     21.19 o
  -2  22   2      403.86      404.06     40.15 o
  -1  22   2      280.71      170.69     40.79 o
   0  22   2     2047.58     2462.23     69.32 o
   1  22   2      416.76      393.79     53.93 o
   2  22   2       39.85       27.22     55.83 o
   3  22   2       38.59        7.13     14.78 o
   4  22   2      380.27      297.64     52.84 o
   5  22   2       85.87       52.21     50.27 o
   6  22   2      142.27      134.71     50.53 o
   7  22   2      212.77      176.95     44.71 o
   8  22   2       48.46      -16.77     31.46 o
   9  22   2       12.12        7.19     10.80 o
  10  22   2      116.01       94.02     49.35 o
  11  22   2       43.33       12.41     37.99 o
 -11  23   2       29.47       -8.91    109.89 o
 -10  23   2      252.37      323.32     70.69 o
  -9  23   2        0.49      -10.33     51.08 o
  -8  23   2      400.45      373.28     53.98 o
  -7  23   2       70.40       51.40     27.83 o
  -6  23   2       53.92       56.75     37.21 o
  -5  23   2       21.68        9.60     23.48 o
  -4  23   2     2598.60     2930.76     80.77 o
  -3  23   2      336.18      243.43     40.41 o
  -2  23   2      888.65      868.75     47.62 o
  -1  23   2      837.70      911.91     53.11 o
   0  23   2       60.50       52.24     31.25 o
   1  23   2       89.22      123.10     40.57 o
   2  23   2     2958.16     3340.33    155.67 o
   3  23   2      178.57      131.98     43.75 o
   4  23   2     1232.95     1146.38     69.77 o
   5  23   2       59.42       24.68     39.83 o
   6  23   2      178.14      191.95     50.80 o
   7  23   2      416.80      387.63     50.46 o
   8  23   2        3.64      -26.05     25.29 o
   9  23   2      618.96      646.74     64.93 o
  10  23   2      411.14      392.24     69.08 o
 -10  24   2      200.86      190.20     71.12 o
  -9  24   2        3.67        3.02      9.50 o
  -8  24   2      437.48      396.21     65.26 o
  -7  24   2      648.78      594.68     56.39 o
  -6  24   2     2804.85     3229.31     89.68 o
  -5  24   2      722.91      647.94     60.94 o
  -4  24   2       24.53       44.98     28.87 o
  -3  24   2      129.21       80.57     35.49 o
  -2  24   2      244.14      242.73     40.11 o
  -1  24   2     1211.05     1276.64     56.84 o
   0  24   2     1283.84     1223.27     65.61 o
   1  24   2      901.99      920.91     74.01 o
   2  24   2        4.91        4.61     13.59 o
   3  24   2      156.81      204.09     62.24 o
   4  24   2       55.67        2.18     22.42 o
   5  24   2      758.67      779.47     64.84 o
   6  24   2       99.82      121.91     50.22 o
   7  24   2        1.89        6.99     15.74 o
   8  24   2      424.89      388.57     60.96 o
   9  24   2      395.12      432.90     65.86 o
  10  24   2        7.78       22.44     20.81 o
  -9  25   2      214.92      230.93     66.30 o
  -8  25   2       83.32       75.94     49.71 o
  -7  25   2      372.29      373.19     56.13 o
  -6  25   2        1.22        3.92     21.68 o
  -5  25   2       75.04       62.80     55.53 o
  -4  25   2      472.57      422.60     52.44 o
  -3  25   2       38.23       18.77     23.95 o
  -2  25   2      171.51      180.05     41.68 o
  -1  25   2      728.61      728.36     51.20 o
   0  25   2      213.50      191.19     52.74 o
   1  25   2     2391.64     2816.95    104.78 o
   2  25   2        1.51        4.61     15.01 o
   3  25   2      600.25      523.55     65.96 o
   4  25   2      141.09      129.68     51.02 o
   5  25   2       23.80        0.74     21.57 o
   6  25   2      882.02      981.30     64.21 o
   7  25   2      290.73      384.93     54.69 o
   8  25   2      387.21      401.49     55.51 o
   9  25   2      117.63       98.02     60.55 o
  -8  26   2       18.57       34.34     47.18 o
  -7  26   2      188.17      240.73     53.99 o
  -6  26   2        6.46       -2.07     21.93 o
  -5  26   2     2049.56     2117.86     80.70 o
  -4  26   2        8.65       -5.65      8.14 o
  -3  26   2       23.28       10.50     20.52 o
  -2  26   2      217.67      243.23     50.79 o
  -1  26   2        4.64       -4.65     10.56 o
   0  26   2       81.97      116.21     54.98 o
   1  26   2        7.08       62.73     47.71 o
   2  26   2       73.39       72.72     50.70 o
   3  26   2       27.41       80.31     52.13 o
   4  26   2      885.61      965.41     71.13 o
   5  26   2      103.24      119.38     92.15 o
   6  26   2       37.20       31.11     24.33 o
   7  26   2        4.64        0.44     14.71 o
   8  26   2      315.51      435.42     69.98 o
  -6  27   2      363.17      317.72     57.84 o
  -5  27   2      152.13      154.73     50.62 o
  -4  27   2      197.57      231.54     56.83 o
  -3  27   2       71.76       35.55     39.22 o
  -2  27   2        5.71       14.74     39.36 o
  -1  27   2      108.74      114.10     54.78 o
   0  27   2      544.92      546.80     61.63 o
   1  27   2        3.76      -14.47     34.36 o
   2  27   2      883.05      912.31     82.89 o
   3  27   2        5.91       16.34     40.32 o
   4  27   2       28.37       -1.59     19.39 o
   5  27   2      946.81      966.11     74.26 o
   6  27   2      421.45      472.56     59.67 o
  -5  28   2       40.57       -1.61     14.88 o
  -4  28   2       57.59       34.37     47.76 o
  -3  28   2      364.32      346.13     58.20 o
  -2  28   2       77.84       79.08     81.02 o
  -1  28   2      229.75      253.29     67.37 o
   0  28   2      365.13      402.41     67.21 o
   1  28   2       30.70       -6.35     42.62 o
   2  28   2      144.11      165.80     62.05 o
   3  28   2      159.38      200.36     62.61 o
   4  28   2       51.03       -3.28     14.84 o
   5  28   2       75.24       95.17     40.43 o
  -2  29   2        6.19       -1.03     22.16 o
  -1  29   2       39.61        6.53     56.86 o
   0  29   2        1.87       -7.05     23.82 o
   1  29   2      390.38      351.79     66.04 o
   2  29   2      283.93      286.22     75.17 o
 -17   0   3     1688.43     2157.61    230.19 o
 -15   0   3      743.00      727.45     73.26 o
 -13   0   3      300.51      257.18     41.59 o
 -11   0   3    14739.88    15636.27    189.14 o
  -9   0   3     1930.49     1959.62     59.65 o
  -7   0   3     3690.68     4510.41     47.50 o
  -5   0   3    10542.55    10985.08    103.61 o
  -3   0   3    37557.69    39244.94    269.70 o
  -1   0   3     3904.55     3869.89     19.69 o
   1   0   3    17794.42    19046.95     81.48 o
   3   0   3    13436.31    14318.56     72.17 o
   5   0   3    14528.84    15289.32    131.47 o
   7   0   3      188.49      155.59     29.69 o
   9   0   3    10001.11    10559.48    106.31 o
  11   0   3        1.76        2.35     13.59 o
  13   0   3     4464.36     5146.57    194.50 o
  15   0   3     4318.94     5467.06    186.36 o
  17   0   3      534.45      469.71    106.65 o
 -17   1   3       68.67      -22.22     67.59 o
 -16   1   3       71.81       55.15     46.87 o
 -15   1   3      142.36      131.54     48.87 o
 -14   1   3      345.14      304.70     42.09 o
 -13   1   3     2801.65     3158.09     58.43 o
 -12   1   3     1178.53     1282.08     47.98 o
 -11   1   3      106.03      112.54     25.98 o
 -10   1   3      116.28      115.34     19.61 o
  -9   1   3      131.46      103.97     11.29 o
  -8   1   3     1017.43      954.76     16.60 o
  -7   1   3    14413.89    14418.96     68.98 o
  -6   1   3        6.37        1.74      2.87 o
  -5   1   3       60.81       52.67     10.67 o
  -4   1   3    22131.78    22954.90    100.30 o
  -3   1   3      656.15      771.00     14.38 o
  -2   1   3     6177.89     6605.81     34.46 o
  -1   1   3    14331.51    15391.34     66.93 o
   0   1   3     7709.34     8404.97     56.45 o
   1   1   3       63.34       74.76      6.44 o
   2   1   3    12285.29    12916.41     48.04 o
   3   1   3    18329.46    19648.83     60.13 o
   4   1   3     5285.72     5753.89     29.63 o
   5   1   3     2900.23     2884.77     29.07 o
   6   1   3     1330.70     1134.30     21.60 o
   7   1   3     8112.41     8122.28     55.60 o
   8   1   3      265.27      181.58     17.55 o
   9   1   3       10.93       17.57     11.28 o
  10   1   3     1018.63      997.55     28.22 o
  11   1   3     1262.24     1279.94     40.40 o
  12   1   3      814.32      710.66     33.33 o
  13   1   3     2250.87     2562.22     58.67 o
  14   1   3       31.77      -25.79     19.10 o
  15   1   3      797.51      874.87     73.63 o
  16   1   3      670.34      565.12     66.92 o
  17   1   3      478.57      494.71     75.84 o
 -17   2   3      230.76      249.51     86.70 o
 -16   2   3      220.57      281.28     60.28 o
 -15   2   3       71.50       37.19     22.72 o
 -14   2   3      669.18      664.39     47.60 o
 -13   2   3        2.31      -15.32     22.00 o
 -12   2   3     6606.48     7057.12     77.74 o
 -11   2   3      290.38      222.47     29.54 o
 -10   2   3     5610.96     5923.32     68.01 o
  -9   2   3      961.38      839.19     24.27 o
  -8   2   3      641.04      493.52     18.78 o
  -7   2   3     1810.71     1878.91     36.51 o
  -6   2   3     1181.83      836.42     29.14 o
  -5   2   3     6857.22     7579.78     42.42 o
  -4   2   3     4521.35     4672.88     31.99 o
  -3   2   3     2848.20     3290.83     28.83 o
  -2   2   3     2070.10     2143.23     24.09 o
  -1   2   3    30380.22    31531.53    132.76 o
   0   2   3    40694.93    43378.34    119.29 o
   1   2   3    42625.64    45223.69    158.56 o
   2   2   3    60070.19    63650.24    272.40 o
   3   2   3      746.39      796.75     12.74 o
   4   2   3    10303.02    11011.89     53.75 o
   5   2   3      836.39      849.79     20.47 o
   6   2   3     3474.35     3511.13     33.86 o
   7   2   3     6024.09     6716.39     49.88 o
   8   2   3     9900.61    10333.36     71.18 o
   9   2   3       95.61       60.79     17.69 o
  10   2   3      647.84      581.92     23.76 o
  11   2   3       16.65        1.85      5.89 o
  12   2   3      148.30      114.31     26.25 o
  13   2   3      122.53      128.84     32.61 o
  14   2   3     3778.59     4525.57    100.28 o
  15   2   3      139.51      126.07     67.62 o
  16   2   3        0.97       -3.64     42.45 o
  17   2   3      457.18      427.46     68.68 o
 -17   3   3       52.48       17.77     51.47 o
 -16   3   3      109.84      149.14     52.14 o
 -15   3   3        2.61        5.14     11.34 o
 -14   3   3     1440.82     1516.62     65.30 o
 -13   3   3      717.12      631.80     36.14 o
 -12   3   3      934.98     1048.71     43.43 o
 -11   3   3      683.50      586.27     32.49 o
 -10   3   3      164.44      125.61     22.91 o
  -9   3   3      366.05      344.68     19.99 o
  -8   3   3       13.05        3.46      7.30 o
  -7   3   3      316.79      231.92     12.27 o
  -6   3   3       48.69       54.43     12.54 o
  -5   3   3     7680.52     8193.46     50.02 o
  -4   3   3    20109.95    21297.92     73.31 o
  -3   3   3     5670.04     6094.06     30.85 o
  -2   3   3     7592.50     8110.03     44.16 o
  -1   3   3     4761.69     5050.29     37.83 o
   0   3   3    17624.55    18980.41     68.06 o
   1   3   3     7605.95     8208.24     72.41 o
   2   3   3     4885.37     5121.41     32.67 o
   3   3   3     2281.66     2584.78     23.16 o
   4   3   3     3400.85     3341.15     38.70 o
   5   3   3     1577.43     1565.34     20.88 o
   6   3   3    15154.31    15332.05    103.05 o
   7   3   3     1326.65     1225.58     24.08 o
   8   3   3     8735.01     9408.50     59.91 o
   9   3   3      222.69      193.14     19.26 o
  10   3   3      941.16      886.82     28.89 o
  11   3   3        8.67        0.12      6.13 o
  12   3   3     1369.18     1389.30     46.38 o
  13   3   3      208.30      187.82     34.34 o
  14   3   3       18.85       -2.60     21.61 o
  15   3   3      240.67      267.05     60.10 o
  16   3   3     1504.29     1515.77    104.34 o
  17   3   3       23.29       70.63     77.66 o
 -17   4   3      411.92      525.79     74.86 o
 -16   4   3       59.62       72.37     53.59 o
 -15   4   3      264.85      188.74     52.19 o
 -14   4   3      338.13      281.80     46.49 o
 -13   4   3        0.74      -12.88     15.38 o
 -12   4   3     1033.04      910.34     38.80 o
 -11   4   3     7436.67     7938.96     83.94 o
 -10   4   3     1951.19     1967.74     49.27 o
  -9   4   3     3284.37     3214.23     54.66 o
  -8   4   3       52.36       48.22      8.47 o
  -7   4   3      500.09      530.75     13.75 o
  -6   4   3      350.46      356.37     13.52 o
  -5   4   3     1521.42     1390.80     16.04 o
  -4   4   3     3918.04     4368.01     29.97 o
  -3   4   3     8200.01     8484.38     54.25 o
  -2   4   3      442.74      508.05     14.24 o
  -1   4   3       20.56       39.59      7.22 o
   0   4   3     8279.06     8882.77     42.15 o
   1   4   3     9325.96     9783.56     43.04 o
   2   4   3    38344.30    40427.61    174.19 o
   3   4   3    34410.02    36411.99    179.13 o
   4   4   3     1485.71     1583.29     22.12 o
   5   4   3      931.34      905.69     14.45 o
   6   4   3      285.66      306.95      9.25 o
   7   4   3        7.60        5.80      6.03 o
   8   4   3     4265.15     4496.58     43.17 o
   9   4   3     9177.76    10067.58     67.60 o
  10   4   3       30.91       19.59     10.88 o
  11   4   3        1.10       -5.38      7.27 o
  12   4   3     1916.24     2066.55     49.18 o
  13   4   3     1036.52     1023.82     46.64 o
  14   4   3     2282.50     2486.89     71.04 o
  15   4   3     1228.70     1179.55     76.80 o
  16   4   3       13.05      -19.73     56.89 o
  17   4   3      258.62      253.89     70.21 o
 -17   5   3      498.58      490.20     72.24 o
 -16   5   3        0.97       -0.77      6.68 o
 -15   5   3      131.00      120.78     60.24 o
 -14   5   3        2.14       -1.65     14.80 o
 -13   5   3     3001.90     3241.20     67.40 o
 -12   5   3        0.40       -5.64      8.31 o
 -11   5   3      540.00      485.52     37.30 o
 -10   5   3      312.42      252.87     28.79 o
  -9   5   3       97.54       83.55     12.00 o
  -8   5   3     1211.76     1238.72     24.78 o
  -7   5   3     5451.19     5334.33     41.52 o
  -6   5   3     6329.10     6997.27     52.28 o
  -5   5   3     3844.73     3808.39     30.32 o
  -4   5   3     1210.65     1298.42     19.31 o
  -3   5   3     9118.57     9504.85     59.93 o
  -2   5   3     1130.97     1253.82     25.96 o
  -1   5   3    10322.30    10830.96     57.60 o
   0   5   3    17989.15    18983.68     87.04 o
   1   5   3      417.15      374.79     12.72 o
   2   5   3       83.32      101.29      8.10 o
   3   5   3     2489.38     2595.28     26.39 o
   4   5   3      453.04      530.58     15.80 o
   5   5   3      186.58      116.29     10.43 o
   6   5   3      960.32     1138.43     19.92 o
   7   5   3    11360.81    11629.45     94.40 o
   8   5   3       66.69       29.71      7.80 o
   9   5   3      750.47      686.15     23.91 o
  10   5   3      671.26      630.94     33.32 o
  11   5   3     2579.35     2738.99     52.64 o
  12   5   3      197.86      179.76     30.32 o
  13   5   3     2226.58     2477.01     56.29 o
  14   5   3      365.48      335.19     47.12 o
  15   5   3      807.47      850.51     64.85 o
  16   5   3       17.55        4.19     33.56 o
  17   5   3      168.09      160.31     76.93 o
 -17   6   3      109.22      141.24     60.42 o
 -16   6   3      221.21      225.87     61.19 o
 -15   6   3      545.83      437.68     65.07 o
 -14   6   3      311.91      258.07     39.15 o
 -13   6   3      117.78       89.38     30.31 o
 -12   6   3     1277.80     1240.13     49.07 o
 -11   6   3     5796.49     6390.18     92.17 o
 -10   6   3      258.69      238.70     33.25 o
  -9   6   3     3453.45     3542.98     42.90 o
  -8   6   3      591.78      631.50     20.93 o
  -7   6   3      900.64      789.85     22.14 o
  -6   6   3     2509.55     2391.63     34.88 o
  -5   6   3      652.83      644.47     21.31 o
  -4   6   3        3.15        3.78      3.27 o
  -3   6   3     5866.11     6548.34     69.16 o
  -2   6   3      945.16     1084.95     25.93 o
  -1   6   3      797.57      822.38     23.11 o
   0   6   3    27111.38    27390.24    124.11 o
   1   6   3    30181.38    32530.03     84.40 o
   2   6   3       87.37       65.23      7.93 o
   3   6   3    18884.41    20959.33    131.24 o
   4   6   3     1320.95     1246.19     26.19 o
   5   6   3     2770.65     3052.94     38.18 o
   6   6   3     4854.98     5025.08     38.55 o
   7   6   3      404.58      392.41     14.25 o
   8   6   3     4291.47     4355.51     33.86 o
   9   6   3      476.70      410.08     20.98 o
  10   6   3      749.71      604.28     33.21 o
  11   6   3     1769.76     1632.86     59.94 o
  12   6   3       30.27        9.60      9.26 o
  13   6   3      396.50      345.50     36.06 o
  14   6   3     2268.86     2486.73     73.75 o
  15   6   3      790.39      799.99     57.30 o
  16   6   3        2.87        2.37     18.63 o
  17   6   3      293.97      240.93     72.40 o
 -17   7   3       80.02      109.25     68.07 o
 -16   7   3       32.18       19.12     59.76 o
 -15   7   3      125.25      114.72     47.58 o
 -14   7   3      658.69      651.93     49.97 o
 -13   7   3       12.39       11.55     17.86 o
 -12   7   3     1762.07     1987.77     66.92 o
 -11   7   3     2106.45     2108.68     63.97 o
 -10   7   3     1413.77     1411.68     51.48 o
  -9   7   3      558.23      499.36     22.34 o
  -8   7   3     2362.22     2141.92     51.34 o
  -7   7   3     4297.01     4830.08     47.84 o
  -6   7   3     1040.04      913.19     23.08 o
  -5   7   3     2560.77     2799.29     34.35 o
  -4   7   3    12350.39    12881.37    112.22 o
  -3   7   3    18003.40    19206.79     95.84 o
  -2   7   3     4688.38     4723.58     48.83 o
  -1   7   3      812.17      664.52     20.47 o
   0   7   3     7790.02     9138.04     59.20 o
   1   7   3    14059.28    15022.26     65.58 o
   2   7   3     8900.88     8883.10     58.80 o
   3   7   3     3960.65     4215.89     30.74 o
   4   7   3      454.22      432.81     23.64 o
   5   7   3      303.10      254.66     18.27 o
   6   7   3    11436.84    11593.73     96.93 o
   7   7   3     3583.47     3947.74     38.62 o
   8   7   3     1591.87     1602.50     23.89 o
   9   7   3      230.36      157.46     25.80 o
  10   7   3     3521.11     3696.26     58.21 o
  11   7   3      235.59      189.15     30.81 o
  12   7   3     2740.11     3016.66     59.24 o
  13   7   3     1090.28     1031.09     44.76 o
  14   7   3      276.67      281.84     50.09 o
  15   7   3        9.27        9.44     25.85 o
  16   7   3     1045.69     1227.72     74.88 o
  17   7   3        0.82      -16.70     43.36 o
 -17   8   3      160.83      188.39     70.45 o
 -16   8   3        6.51       -1.93     34.37 o
 -15   8   3      220.00      154.05     54.34 o
 -14   8   3       53.93       64.10     57.86 o
 -13   8   3        9.14      -41.71     38.62 o
 -12   8   3     2144.19     2233.28     81.50 o
 -11   8   3     3074.43     3261.96     76.02 o
 -10   8   3     4093.24     4222.60     96.88 o
  -9   8   3      519.38      421.11     23.23 o
  -8   8   3     1938.30     1876.98     40.59 o
  -7   8   3     1792.34     1657.34     30.80 o
  -6   8   3     1316.18     1357.77     36.47 o
  -5   8   3    10436.31    10640.58     66.47 o
  -4   8   3     1312.55     1518.13     38.77 o
  -3   8   3      729.54      750.78     27.16 o
  -2   8   3     1530.77     1587.30     27.55 o
  -1   8   3       32.88        5.39      5.68 o
   0   8   3     5853.91     6205.31     96.04 o
   1   8   3    13662.49    14406.97     73.81 o
   2   8   3      609.93      433.84     32.40 o
   3   8   3     1020.42     1093.90     25.60 o
   4   8   3      314.13      269.81     12.07 o
   5   8   3     3700.28     3570.25     48.57 o
   6   8   3      555.74      572.69     24.34 o
   7   8   3      501.75      484.84     18.58 o
   8   8   3     4439.16     4675.90     52.03 o
   9   8   3     2862.60     2980.13     52.42 o
  10   8   3      239.82      197.43     28.55 o
  11   8   3     2447.76     2619.98     58.41 o
  12   8   3      172.66      138.71     35.01 o
  13   8   3        3.79       -0.24     18.50 o
  14   8   3     1364.60     1610.10     71.48 o
  15   8   3      135.03      123.17     53.22 o
  16   8   3      207.36      217.09     63.73 o
 -16   9   3        2.26      -30.00     32.64 o
 -15   9   3        2.12       -5.21     36.35 o
 -14   9   3        3.60        6.66     50.24 o
 -13   9   3     2723.20     3150.45     96.63 o
 -12   9   3       93.95       89.40     36.63 o
 -11   9   3       22.05      -11.32     28.70 o
 -10   9   3      501.25      471.41     38.30 o
  -9   9   3     1517.38     1499.37     35.12 o
  -8   9   3      275.43      266.40     25.07 o
  -7   9   3     2213.70     2142.79     34.23 o
  -6   9   3       35.06       17.75     12.28 o
  -5   9   3      783.22      680.39     27.30 o
  -4   9   3      537.18      701.42     29.53 o
  -3   9   3      803.65      819.83     21.30 o
  -2   9   3      154.66      183.60     14.46 o
  -1   9   3     5280.98     5302.40     47.65 o
   0   9   3     3392.69     3727.67     43.05 o
   1   9   3     9895.23    10025.83     53.44 o
   2   9   3     1847.05     1815.00     32.45 o
   3   9   3      320.96      411.07     17.35 o
   4   9   3     2103.63     2040.30     22.67 o
   5   9   3     1481.40     1330.17     24.71 o
   6   9   3      154.90       87.32     14.17 o
   7   9   3    12505.24    13214.61     96.82 o
   8   9   3      351.42      313.30     23.11 o
   9   9   3      566.40      539.17     31.47 o
  10   9   3      195.83      158.07     31.80 o
  11   9   3     3196.90     3399.25     66.07 o
  12   9   3     1166.59     1062.72     50.37 o
  13   9   3      783.47      782.41     50.61 o
  14   9   3      217.14      162.67     49.59 o
  15   9   3      405.61      461.97     61.69 o
  16   9   3        7.10        4.96     32.83 o
 -16  10   3      637.27      688.71     70.39 o
 -15  10   3       43.70       30.75     43.72 o
 -14  10   3     1440.83     1470.54     80.59 o
 -13  10   3       82.26       76.54     61.00 o
 -12  10   3      131.66       67.70     51.25 o
 -11  10   3     2815.68     2994.18     93.33 o
 -10  10   3      181.90      147.74     37.06 o
  -9  10   3      522.79      450.28     29.98 o
  -8  10   3     1905.99     1882.52     47.91 o
  -7  10   3      299.93      301.24     18.45 o
  -6  10   3     4427.33     4330.74     54.55 o
  -5  10   3     2978.20     3044.37     48.91 o
  -4  10   3     1005.30     1082.60     31.40 o
  -3  10   3      116.12       68.18     14.89 o
  -2  10   3      177.59      260.01     16.86 o
  -1  10   3      409.27      325.01     18.37 o
   0  10   3    11314.48    11388.13     69.72 o
   1  10   3     7219.64     8321.22     53.88 o
   2  10   3     1498.57     1659.60     30.83 o
   3  10   3    12182.08    13291.98    131.37 o
   4  10   3     3181.34     3164.88     98.51 o
   5  10   3     1551.71     1497.69     32.81 o
   6  10   3     2594.08     2614.72     43.31 o
   7  10   3      461.41      546.04     24.88 o
   8  10   3       65.29       66.94     18.68 o
   9  10   3      427.52      346.44     33.04 o
  10  10   3     1889.33     1958.49     60.91 o
  11  10   3       43.83       18.81     18.10 o
  12  10   3      742.63      679.72     42.97 o
  13  10   3     1084.12     1210.43     55.40 o
  14  10   3       36.97       10.57     12.87 o
  15  10   3      338.35      291.88     60.05 o
  16  10   3      386.18      392.79     64.67 o
 -16  11   3      108.48       70.78     63.35 o
 -15  11   3      195.27      197.65     60.88 o
 -14  11   3      243.82      181.21     64.15 o
 -13  11   3     1826.12     1996.90     89.84 o
 -12  11   3        7.05       -7.90     14.46 o
 -11  11   3      393.38      358.24     44.84 o
 -10  11   3      318.70      261.55     37.89 o
  -9  11   3      895.54      841.87     40.11 o
  -8  11   3      370.83      368.53     46.84 o
  -7  11   3     1485.00     1432.86     28.21 o
  -6  11   3      230.98      192.19     16.46 o
  -5  11   3      325.08      262.95     23.64 o
  -4  11   3    24558.59    26365.64    134.87 o
  -3  11   3        2.83       -7.67     12.03 o
  -2  11   3      506.62      607.41     22.56 o
  -1  11   3      373.09      391.71     19.82 o
   0  11   3     3124.03     3101.00     42.47 o
   1  11   3     3786.48     4258.72     40.69 o
   2  11   3    18549.45    19725.26     99.52 o
   3  11   3     1700.09     1577.87     33.52 o
   4  11   3     2782.88     2795.15     46.68 o
   5  11   3      589.22      517.09     19.34 o
   6  11   3      715.65      635.15     18.57 o
   7  11   3     2868.47     3059.73     54.85 o
   8  11   3      182.60      127.44     23.44 o
   9  11   3      136.65      112.02     29.84 o
  10  11   3     3514.95     4006.94     71.84 o
  11  11   3        0.99        2.92     11.35 o
  12  11   3      477.20      394.99     42.73 o
  13  11   3      343.52      311.73     48.21 o
  14  11   3        1.13       13.36     62.57 o
  15  11   3      156.57      150.08     51.73 o
  16  11   3      801.31      829.06     77.41 o
 -16  12   3      154.54      183.44     71.07 o
 -15  12   3      128.70      132.86     72.31 o
 -14  12   3      448.75      331.56     77.33 o
 -13  12   3      133.80      121.62     85.55 o
 -12  12   3      451.43      414.02     60.90 o
 -11  12   3      364.24      316.86     44.55 o
 -10  12   3      276.24      259.99     42.55 o
  -9  12   3     2090.81     2146.66     55.48 o
  -8  12   3      115.57       85.13     31.21 o
  -7  12   3     2932.57     2945.48     58.91 o
  -6  12   3     2644.52     2663.06     38.18 o
  -5  12   3     5237.05     5646.94     77.39 o
  -4  12   3     2229.98     2507.68     44.56 o
  -3  12   3     2419.19     2606.64     40.04 o
  -2  12   3      671.57      603.07     23.53 o
  -1  12   3     4087.79     4133.19     54.63 o
   0  12   3    11233.46    11460.69     85.46 o
   1  12   3    20048.17    21815.84     87.02 o
   2  12   3     2205.70     2354.80     41.62 o
   3  12   3      108.37      116.57     17.25 o
   4  12   3     2652.85     2862.29     55.96 o
   5  12   3     1548.07     1701.63     36.10 o
   6  12   3     2503.76     2494.97     40.13 o
   7  12   3       17.17       -0.46      7.99 o
   8  12   3     3146.66     3290.92     56.06 o
   9  12   3      313.05      240.34     33.43 o
  10  12   3      256.22      216.32     35.08 o
  11  12   3      211.76      193.44     37.93 o
  12  12   3       15.57        0.91     24.31 o
  13  12   3      156.90      159.80     51.54 o
  14  12   3     2171.70     2523.10    113.71 o
  15  12   3       59.12       65.35     64.39 o
 -15  13   3      121.70       98.80     68.64 o
 -14  13   3      522.48      549.24     85.32 o
 -13  13   3      125.58      104.55     76.01 o
 -12  13   3      288.25      350.44     66.45 o
 -11  13   3      391.05      395.84     46.83 o
 -10  13   3       47.51       20.61     13.57 o
  -9  13   3     4067.19     4259.31     88.13 o
  -8  13   3        2.30      -16.06     18.99 o
  -7  13   3      942.81      850.57     40.30 o
  -6  13   3      176.20      147.63     15.65 o
  -5  13   3     5667.95     5991.40     76.09 o
  -4  13   3      812.96      737.15     30.12 o
  -3  13   3     5221.95     5454.51     57.44 o
  -2  13   3       41.71       43.10     16.02 o
  -1  13   3       33.70       34.71     16.11 o
   0  13   3     4466.80     4828.76     68.47 o
   1  13   3    13692.34    13787.66    101.58 o
   2  13   3       39.86       25.48     18.13 o
   3  13   3     3004.81     3032.78     72.02 o
   4  13   3     4344.91     4532.13     79.39 o
   5  13   3     1316.55     1342.70     45.53 o
   6  13   3     1832.34     1787.26     51.06 o
   7  13   3     1410.29     1451.45     49.58 o
   8  13   3     3012.18     3231.90     58.12 o
   9  13   3      234.06      202.97     35.13 o
  10  13   3      252.63      237.67     35.40 o
  11  13   3      470.76      470.24     46.96 o
  12  13   3      518.30      425.52     49.87 o
  13  13   3       11.27       -4.54     15.43 o
  14  13   3       14.08       -2.00     24.70 o
  15  13   3      588.57      751.15     88.59 o
 -15  14   3      278.91      273.01     91.33 o
 -14  14   3        8.31        1.09     24.47 o
 -13  14   3       27.42      -25.59     87.63 o
 -12  14   3      567.72      556.75     70.35 o
 -11  14   3     1154.21     1292.63     80.72 o
 -10  14   3       13.23      -11.13     21.28 o
  -9  14   3      876.65      698.74     55.86 o
  -8  14   3       44.90        9.17     20.28 o
  -7  14   3      173.02      132.54     30.50 o
  -6  14   3      288.86      224.02     27.98 o
  -5  14   3     6594.81     6754.04     84.74 o
  -4  14   3      220.72      160.90     24.26 o
  -3  14   3      648.55      577.76     25.40 o
  -2  14   3     2101.91     2122.99     39.64 o
  -1  14   3       18.88       10.91     20.36 o
   0  14   3     1125.73     1081.43     37.07 o
   1  14   3     4092.67     4400.00     62.34 o
   2  14   3     1412.67     1569.72     45.26 o
   3  14   3     6305.47     7029.09     76.35 o
   4  14   3      178.96      138.91     23.75 o
   5  14   3     1166.22     1042.73     44.68 o
   6  14   3       77.93       38.48     16.39 o
   7  14   3      727.95      719.96     46.20 o
   8  14   3       70.37       22.32     23.12 o
   9  14   3     2549.18     2736.36     76.99 o
  10  14   3      209.81      174.63     40.51 o
  11  14   3       71.87       40.85     40.19 o
  12  14   3       41.34       36.15     35.77 o
  13  14   3       28.32        7.10     35.68 o
  14  14   3       83.23       61.74     49.11 o
  15  14   3      282.59      296.40     76.15 o
 -15  15   3      111.32      125.28     68.88 o
 -14  15   3      212.71      178.09     88.96 o
 -13  15   3      339.87      374.75    157.33 o
 -12  15   3       97.22       43.08     72.09 o
 -11  15   3     1584.91     1620.38     85.59 o
 -10  15   3     2623.45     2619.30     80.73 o
  -9  15   3      747.55      677.48     49.74 o
  -8  15   3     1698.59     1814.80     58.04 o
  -7  15   3     1853.26     1922.00     56.62 o
  -6  15   3      213.35      193.32     30.71 o
  -5  15   3      923.14      815.67     35.31 o
  -4  15   3      705.67      629.62     32.14 o
  -3  15   3      440.97      367.97     24.63 o
  -2  15   3     2072.54     2147.90     51.26 o
  -1  15   3     2260.46     2455.59     46.65 o
   0  15   3     1581.50     1415.20     41.45 o
   1  15   3     1849.15     1748.89     44.93 o
   2  15   3    10642.31    11023.06    108.13 o
   3  15   3     1001.10      941.12     36.21 o
   4  15   3     3704.28     3757.58     67.05 o
   5  15   3       14.83       -2.24      6.81 o
   6  15   3      184.98      126.08     31.21 o
   7  15   3      689.47      741.69     44.34 o
   8  15   3      778.23      817.80     44.12 o
   9  15   3      265.14      217.02     40.48 o
  10  15   3      207.59      198.32     43.41 o
  11  15   3      254.27      254.04     49.47 o
  12  15   3       71.66       98.61     61.67 o
  13  15   3       91.86       98.92     71.04 o
  14  15   3       19.36       44.62     47.23 o
 -14  16   3      702.05      684.29    116.35 o
 -13  16   3       50.76       99.10     72.87 o
 -12  16   3      214.34      267.41     89.54 o
 -11  16   3       83.22       35.48     60.78 o
 -10  16   3       53.38       62.96     63.31 o
  -9  16   3       95.05       62.02     37.90 o
  -8  16   3      152.75      118.88     36.33 o
  -7  16   3      876.70      885.65     47.25 o
  -6  16   3     2375.54     2441.05     67.84 o
  -5  16   3      467.08      403.62     31.36 o
  -4  16   3       44.49       28.90     22.76 o
  -3  16   3       53.18       18.62      9.67 o
  -2  16   3       67.49       76.89     21.17 o
  -1  16   3     1609.91     1615.69     45.65 o
   0  16   3     7051.72     7060.36     82.61 o
   1  16   3       99.83      108.87     26.10 o
   2  16   3      119.86       89.73     23.01 o
   3  16   3       50.18       48.03     40.05 o
   4  16   3     2358.99     2547.67     61.67 o
   5  16   3       98.41       48.55     34.39 o
   6  16   3     2700.13     2712.96     68.56 o
   7  16   3     1748.81     2030.46     62.33 o
   8  16   3      396.45      377.59     39.58 o
   9  16   3       92.95        7.73     15.99 o
  10  16   3      221.31      212.82     40.63 o
  11  16   3      396.87      328.99     46.16 o
  12  16   3      425.34      491.22     55.05 o
  13  16   3      231.15      225.08     79.31 o
  14  16   3      629.84      588.04     93.35 o
 -14  17   3        6.78        0.21     14.81 o
 -13  17   3       31.81       14.46     52.13 o
 -12  17   3      187.26      182.53     83.80 o
 -11  17   3       58.57      -15.68     67.76 o
 -10  17   3      679.92      733.17     67.97 o
  -9  17   3     4011.53     4189.27     99.36 o
  -8  17   3      492.29      449.25     42.26 o
  -7  17   3      959.25      899.63     62.11 o
  -6  17   3      308.78      284.24     33.41 o
  -5  17   3      882.24      844.12     39.34 o
  -4  17   3     4944.96     5061.62     78.76 o
  -3  17   3      774.26      774.03     34.53 o
  -2  17   3      166.68      116.16     21.25 o
  -1  17   3        4.26       22.16     11.58 o
   0  17   3      229.10      193.68     27.67 o
   1  17   3      916.96      829.51     39.32 o
   2  17   3     3080.38     3150.00     61.66 o
   3  17   3     2900.45     2926.00     67.73 o
   4  17   3       36.95       34.80     24.11 o
   5  17   3       42.70        9.96      9.58 o
   6  17   3      204.64      173.67     36.01 o
   7  17   3      925.46      994.18     53.69 o
   8  17   3        6.50       -2.36     15.11 o
   9  17   3       90.46       73.24     44.66 o
  10  17   3      598.26      605.16     50.03 o
  11  17   3      251.41      229.84     44.06 o
  12  17   3        7.74       -4.55     10.29 o
  13  17   3       22.27       11.05     55.72 o
  14  17   3       48.71       23.89     86.30 o
 -13  18   3       12.95       51.44     97.08 o
 -12  18   3      469.25      507.17     94.61 o
 -11  18   3      664.43      701.88     77.98 o
 -10  18   3      143.41      173.38     62.85 o
  -9  18   3      376.98      339.92     57.80 o
  -8  18   3      536.74      488.31     47.01 o
  -7  18   3     1125.50     1169.07     54.02 o
  -6  18   3      403.11      344.34     34.97 o
  -5  18   3      861.60      822.47     44.59 o
  -4  18   3     1044.68     1055.69     45.91 o
  -3  18   3     1002.64      915.94     34.86 o
  -2  18   3      182.12      156.94     24.25 o
  -1  18   3     3760.41     3786.96     58.56 o
   0  18   3       38.67        2.73      7.48 o
   1  18   3     3973.92     4318.44     95.91 o
   2  18   3       24.58        6.04      7.69 o
   3  18   3      737.59      815.08     40.00 o
   4  18   3      596.32      537.72     44.03 o
   5  18   3      728.90      713.67     53.92 o
   6  18   3      729.78      699.21     49.23 o
   7  18   3      334.43      229.27     39.50 o
   8  18   3       13.88       10.15     18.78 o
   9  18   3     2652.47     2964.56     76.93 o
  10  18   3        5.45       11.50     17.24 o
  11  18   3      150.75      120.60     42.94 o
  12  18   3       16.37        7.56     38.49 o
  13  18   3        2.71      -60.42     76.71 o
 -13  19   3      107.54       86.47     90.16 o
 -12  19   3        9.22       30.76     75.17 o
 -11  19   3     1986.48     2022.51    109.18 o
 -10  19   3      115.99      134.85     62.59 o
  -9  19   3       78.71       90.16     65.93 o
  -8  19   3     1824.23     1886.51     66.58 o
  -7  19   3      917.85      809.63     51.30 o
  -6  19   3      137.82       98.77     36.61 o
  -5  19   3     1579.23     1589.10     51.52 o
  -4  19   3      517.37      432.62     34.97 o
  -3  19   3      739.36      727.22     40.64 o
  -2  19   3       46.83        3.67      8.97 o
  -1  19   3       14.61       47.27     23.28 o
   0  19   3      497.68      452.31     34.68 o
   1  19   3     5189.96     5656.37     83.38 o
   2  19   3     2000.18     2069.96     55.74 o
   3  19   3      640.65      560.48     45.10 o
   4  19   3      783.80      747.78     49.39 o
   5  19   3       34.52       15.20     19.08 o
   6  19   3       12.18      -12.74     31.71 o
   7  19   3      279.99      274.13     45.36 o
   8  19   3       35.90        9.87     31.09 o
   9  19   3      279.40      266.98     47.78 o
  10  19   3      243.81      241.45     48.90 o
  11  19   3        3.19       -1.41     30.73 o
  12  19   3       58.59       60.54     47.74 o
  13  19   3        1.39       12.49     65.50 o
 -12  20   3        6.20        0.18      3.66 o
 -11  20   3       41.31       72.35     57.05 o
 -10  20   3       45.24       23.11     32.35 o
  -9  20   3      342.92      422.21     67.50 o
  -8  20   3      881.78      791.34     62.47 o
  -7  20   3      125.73      104.25     41.47 o
  -6  20   3     1345.51     1411.99     52.90 o
  -5  20   3       10.68       25.57     23.58 o
  -4  20   3      465.21      403.16     37.39 o
  -3  20   3      784.86      760.11     43.49 o
  -2  20   3     1196.31     1314.52     48.29 o
  -1  20   3      263.86      209.89     31.00 o
   0  20   3     1561.61     1727.90     49.86 o
   1  20   3      507.48      414.22     37.41 o
   2  20   3      754.98      694.37     41.35 o
   3  20   3        0.91        4.76     17.55 o
   4  20   3      987.51      946.93     57.68 o
   5  20   3      115.66       86.83     44.59 o
   6  20   3     1196.49     1152.83     63.73 o
   7  20   3      915.66      815.95     64.15 o
   8  20   3      657.03      686.38     52.32 o
   9  20   3      215.56      189.11     48.47 o
  10  20   3      128.34      133.26     44.94 o
  11  20   3      165.43      117.31     47.93 o
  12  20   3      122.68      110.44     68.14 o
 -12  21   3        7.78      -16.80     38.43 o
 -11  21   3      115.56      117.50     70.60 o
 -10  21   3      516.56      652.43     71.17 o
  -9  21   3      824.13      890.38     72.31 o
  -8  21   3     1230.83     1286.88     77.34 o
  -7  21   3      109.08       89.88     47.78 o
  -6  21   3      375.35      286.93     41.14 o
  -5  21   3     1074.98     1110.81     60.12 o
  -4  21   3      902.24      941.74     45.72 o
  -3  21   3        6.18       -4.46     19.33 o
  -2  21   3       34.60       17.32     21.04 o
  -1  21   3      333.48      330.67     38.34 o
   0  21   3      531.21      531.32     38.53 o
   1  21   3       90.03       46.09     31.83 o
   2  21   3     5874.16     6656.16     95.81 o
   3  21   3      115.50      102.27     34.39 o
   4  21   3      937.40      933.01     58.91 o
   5  21   3       24.26        2.81     24.74 o
   6  21   3      313.70      291.07     48.35 o
   7  21   3      113.36       82.06     47.04 o
   8  21   3      116.16      114.63     43.28 o
   9  21   3      189.68      151.46     65.97 o
  10  21   3      132.20      130.43     49.98 o
  11  21   3      320.97      350.95     56.67 o
  12  21   3      115.27      126.96     65.96 o
 -11  22   3        8.30       38.46     80.19 o
 -10  22   3      291.27      296.75     66.19 o
  -9  22   3      112.08      132.26     54.87 o
  -8  22   3      192.82      189.96     56.07 o
  -7  22   3      925.84      930.05     61.86 o
  -6  22   3      861.58      871.77     51.80 o
  -5  22   3      953.08      948.84     56.18 o
  -4  22   3      164.17      128.34     38.30 o
  -3  22   3      155.58      151.85     33.07 o
  -2  22   3        1.75        1.78     14.47 o
  -1  22   3      855.32      880.20     52.13 o
   0  22   3     3194.25     3573.23     84.60 o
   1  22   3       89.92      121.89     37.72 o
   2  22   3       63.67       88.01     36.76 o
   3  22   3      511.38      447.66     43.91 o
   4  22   3       26.48        3.70     11.13 o
   5  22   3      239.82      176.21     46.07 o
   6  22   3     1956.84     2023.74     78.89 o
   7  22   3       33.80        5.29     32.53 o
   8  22   3      410.90      335.18     58.63 o
   9  22   3      845.61      811.15     79.60 o
  10  22   3       53.34       41.81     42.85 o
  11  22   3       40.71       -3.38     24.66 o
 -10  23   3      173.17      189.83     62.66 o
  -9  23   3      557.11      530.95     71.44 o
  -8  23   3      126.06      125.96     53.55 o
  -7  23   3      223.19      197.03     47.18 o
  -6  23   3       17.05       26.17     36.93 o
  -5  23   3      983.88     1025.63     61.28 o
  -4  23   3      165.74      141.73     47.98 o
  -3  23   3     2036.87     2154.10     64.94 o
  -2  23   3       97.58       97.73     39.15 o
  -1  23   3      424.20      395.48     46.33 o
   0  23   3       84.31      144.83     37.81 o
   1  23   3     2235.50     2526.14     78.94 o
   2  23   3      210.26      179.61     52.59 o
   3  23   3     3373.08     3868.56     85.76 o
   4  23   3      256.53      238.54     45.54 o
   5  23   3      111.11       76.62     54.76 o
   6  23   3      387.37      345.45     54.89 o
   7  23   3      373.57      371.00     56.43 o
   8  23   3      243.64      179.22     57.66 o
   9  23   3      126.08      145.96     56.19 o
  10  23   3        5.29      -23.76     29.34 o
 -10  24   3      192.39      206.33     70.90 o
  -9  24   3     1101.01     1118.01     82.49 o
  -8  24   3      364.49      344.05     72.86 o
  -7  24   3      426.64      406.61     59.26 o
  -6  24   3       46.63       85.05     54.16 o
  -5  24   3     1354.39     1431.12     69.28 o
  -4  24   3        3.01        5.08     44.29 o
  -3  24   3       14.54       35.58     49.00 o
  -2  24   3     1012.09      993.35     58.33 o
  -1  24   3      558.31      525.97     48.34 o
   0  24   3     1891.05     2115.18     70.65 o
   1  24   3      463.19      493.53     53.82 o
   2  24   3       39.73       32.67     37.93 o
   3  24   3       48.34       70.42     38.27 o
   4  24   3     1013.21     1041.76     66.26 o
   5  24   3      140.79      128.54     53.63 o
   6  24   3        2.32       -0.49      7.67 o
   7  24   3      303.53      241.21     49.81 o
   8  24   3      171.19      185.33     56.21 o
   9  24   3      110.54       85.04     69.07 o
  -9  25   3       30.24       17.91     37.95 o
  -8  25   3      110.99      105.81     59.17 o
  -7  25   3       15.09        9.81     30.40 o
  -6  25   3       10.16      -11.18     23.92 o
  -5  25   3      645.57      615.57     56.85 o
  -4  25   3      441.20      390.90     52.50 o
  -3  25   3      256.99      244.97     49.84 o
  -2  25   3      107.91       95.27     36.20 o
  -1  25   3        0.19       -5.98     19.00 o
   0  25   3      470.42      521.10     56.41 o
   1  25   3       98.79      124.23     52.02 o
   2  25   3     1226.59     1188.98     69.03 o
   3  25   3      100.16       92.83     51.43 o
   4  25   3      677.69      585.79     58.81 o
   5  25   3      258.65      229.06     55.90 o
   6  25   3      214.40      242.87     53.88 o
   7  25   3        0.03       -4.14      8.85 o
   8  25   3      111.13      122.90     64.56 o
  -7  26   3       32.24       27.17     33.10 o
  -6  26   3      892.91     1055.43     66.45 o
  -5  26   3       24.95       18.52     15.13 o
  -4  26   3        5.41       19.02     63.15 o
  -3  26   3       24.83       83.43     47.34 o
  -2  26   3        1.66      -18.09     14.49 o
  -1  26   3       11.77       38.84     33.78 o
   0  26   3      504.47      501.10     62.93 o
   1  26   3      181.83       68.35     30.05 o
   2  26   3      316.96      288.89     67.86 o
   3  26   3      268.67      283.05     55.99 o
   4  26   3       35.29        5.36     25.41 o
   5  26   3        9.50       15.35     22.38 o
   6  26   3      207.66      263.73     58.38 o
   7  26   3      673.06      797.28     65.43 o
  -6  27   3        2.95      -13.90     30.24 o
  -5  27   3       77.05       26.38     47.69 o
  -4  27   3      158.80      189.94     65.62 o
  -3  27   3        6.71       12.45     19.51 o
  -2  27   3       20.69       12.61     28.15 o
  -1  27   3       39.61       19.98     36.90 o
   0  27   3       38.54       67.22     49.22 o
   1  27   3      220.15      270.68     58.04 o
   2  27   3      536.62      503.59     71.87 o
   3  27   3        9.62       41.64     43.63 o
   4  27   3      693.96      665.56     72.01 o
   5  27   3       80.44      155.71     55.26 o
   6  27   3       46.05       64.83     51.52 o
  -4  28   3       95.12       54.04     43.77 o
  -3  28   3      146.41      123.29     65.26 o
  -2  28   3        2.02      -11.67     33.25 o
  -1  28   3      438.52      445.89     94.84 o
   0  28   3       73.67       69.51     47.68 o
   1  28   3      146.32      160.25     64.55 o
   2  28   3        0.11       -0.95     18.57 o
   3  28   3      122.31        1.46     27.84 o
   4  28   3       84.55      100.23     51.44 o
   0  29   3       61.65       29.41     48.62 o
 -16   0   4      345.97      361.37     93.60 o
 -14   0   4        1.23       19.82     32.61 o
 -12   0   4     4136.01     4384.70    102.07 o
 -10   0   4     1010.45     1065.33     53.48 o
  -8   0   4     1841.14     1981.85     47.82 o
  -6   0   4    22815.33    23390.03    186.28 o
  -4   0   4      399.26      224.16     56.52 o
  -2   0   4      881.22     1031.41     22.67 o
   0   0   4   138277.70   144712.27    863.17 o
   2   0   4    12049.29    12616.64     73.08 o
   4   0   4    31818.37    33777.17    157.70 o
   6   0   4     1413.61     1325.33     38.91 o
   8   0   4     3915.42     3901.22     63.89 o
  10   0   4     1204.12     1263.53     47.54 o
  12   0   4     1810.09     1976.16     62.54 o
  14   0   4     8817.79    10874.54    235.76 o
  16   0   4      218.91      308.46     90.58 o
 -17   1   4       26.63       -0.42     32.76 o
 -16   1   4      350.40      396.75     55.11 o
 -15   1   4      329.91      280.67     44.03 o
 -14   1   4     2957.79     3199.35     77.06 o
 -13   1   4     2260.93     2420.59     66.77 o
 -12   1   4     2001.17     2279.57     53.12 o
 -11   1   4      212.10      192.57     30.85 o
 -10   1   4      828.08      818.02     36.56 o
  -9   1   4     2514.30     2652.89     47.14 o
  -8   1   4     4030.05     4140.37     52.67 o
  -7   1   4     1478.00     1258.66     27.28 o
  -6   1   4       25.98        3.86      8.65 o
  -5   1   4    17245.01    18263.17     69.90 o
  -4   1   4     4817.98     4635.11     33.11 o
  -3   1   4     4426.36     4577.26     29.05 o
  -2   1   4     8187.04     8383.16     70.28 o
  -1   1   4      186.79      222.45      8.05 o
   0   1   4       66.35      525.70    101.34 o
   1   1   4     2811.62     3122.15     23.60 o
   2   1   4    11741.90    12874.07     44.81 o
   3   1   4     1548.41     1678.89     19.67 o
   4   1   4     4711.10     4876.70     42.87 o
   5   1   4      282.96      263.90     11.20 o
   6   1   4     1386.21     1252.98     22.99 o
   7   1   4     2472.68     2178.58     36.18 o
   8   1   4      529.50      492.98     20.90 o
   9   1   4     2817.33     2844.62     40.26 o
  10   1   4     8368.84     9148.59     91.67 o
  11   1   4      285.34      226.84     22.98 o
  12   1   4      493.07      454.41     36.84 o
  13   1   4       17.81        0.57     11.32 o
  14   1   4       40.10       70.96     44.64 o
  15   1   4      482.77      534.89     62.89 o
  16   1   4     1275.54     1293.06     84.87 o
  17   1   4       41.88       65.66     50.24 o
 -17   2   4      249.09      165.77     80.39 o
 -16   2   4        7.39       15.68     32.85 o
 -15   2   4       19.22       45.38     39.62 o
 -14   2   4      327.10      209.36     40.04 o
 -13   2   4      626.28      588.63     47.78 o
 -12   2   4      600.72      539.86     37.53 o
 -11   2   4     4551.16     4941.45     71.19 o
 -10   2   4     1131.27     1085.79     37.50 o
  -9   2   4     2007.43     1969.20     45.51 o
  -8   2   4     2509.32     2488.90     37.31 o
  -7   2   4       68.78       22.17     17.55 o
  -6   2   4     8398.50     9128.25     91.31 o
  -5   2   4     7250.46     7612.31     47.80 o
  -4   2   4     6553.95     7566.12     79.69 o
  -3   2   4     1745.51     1763.00     25.28 o
  -2   2   4     1934.14     2127.43     27.08 o
  -1   2   4     1157.14     1260.84     20.73 o
   0   2   4      198.68      212.71     11.21 o
   1   2   4    13984.64    14634.40     49.70 o
   2   2   4    10987.42    12033.72     45.24 o
   3   2   4    42934.16    45061.55    114.74 o
   4   2   4      399.75      358.25     12.95 o
   5   2   4      750.80      644.91     13.47 o
   6   2   4        0.58        2.07      4.05 o
   7   2   4       38.23       39.60      9.49 o
   8   2   4        6.86       -2.56      7.69 o
   9   2   4     1661.76     1668.07     43.80 o
  10   2   4       17.91        0.46      8.19 o
  11   2   4     1278.31     1195.85     40.54 o
  12   2   4     1873.75     1953.75     56.85 o
  13   2   4      755.35      795.91     55.63 o
  14   2   4     2357.01     2463.76     81.75 o
  15   2   4     1537.33     1598.71     88.95 o
  16   2   4       46.80       22.50     28.01 o
  17   2   4       67.16       -9.05     53.08 o
 -17   3   4      238.61      315.73     79.24 o
 -16   3   4        5.60        9.48     14.01 o
 -15   3   4     2164.54     2347.32     92.22 o
 -14   3   4       29.38        6.15     10.79 o
 -13   3   4     2814.04     3343.93     84.94 o
 -12   3   4     3037.75     3176.98     74.00 o
 -11   3   4     1211.19     1021.44     41.57 o
 -10   3   4       97.58       58.36     28.65 o
  -9   3   4      812.11      764.77     32.07 o
  -8   3   4       84.33       60.86     20.75 o
  -7   3   4     3780.59     3829.59     46.16 o
  -6   3   4      535.87      538.02     26.01 o
  -5   3   4       91.61       52.41      7.89 o
  -4   3   4     6285.32     5983.13    253.57 o
  -3   3   4       22.91       18.48     12.20 o
  -2   3   4      556.37      613.85     17.87 o
  -1   3   4       61.92       76.43      9.41 o
   0   3   4     5970.25     6589.59     43.98 o
   1   3   4     1370.57     1335.10     19.31 o
   2   3   4     5486.22     5795.41     28.49 o
   3   3   4    10553.35    11222.56     58.26 o
   4   3   4     1463.19     1538.17     23.00 o
   5   3   4      857.64      764.20     15.39 o
   6   3   4      385.72      481.45     14.57 o
   7   3   4     3426.99     3330.52     34.65 o
   8   3   4      826.39      790.11     23.54 o
   9   3   4     4308.92     4649.10     46.55 o
  10   3   4     1205.43     1197.79     33.47 o
  11   3   4     1219.10     1200.83     39.80 o
  12   3   4      258.21      267.12     32.90 o
  13   3   4     1062.26     1020.47     51.79 o
  14   3   4       11.84      -12.51     28.19 o
  15   3   4     1135.25     1173.56     80.62 o
  16   3   4       41.89       32.76     51.27 o
  17   3   4        7.72       29.16     79.41 o
 -17   4   4        1.46       -1.28     83.88 o
 -16   4   4      374.94      242.20     61.22 o
 -15   4   4      322.96      353.89     52.55 o
 -14   4   4      183.79      133.68     39.03 o
 -13   4   4      283.76      231.94     44.79 o
 -12   4   4      591.50      535.58     41.20 o
 -11   4   4     1064.15     1004.34     56.38 o
 -10   4   4     1037.61     1079.66     42.40 o
  -9   4   4     1635.06     1684.05     41.17 o
  -8   4   4      147.78       90.79     18.93 o
  -7   4   4      493.78      504.45     31.91 o
  -6   4   4     4327.89     3985.81     36.22 o
  -5   4   4     8069.02     8770.85     86.80 o
  -4   4   4      389.03      382.65     11.52 o
  -3   4   4     1494.10     1563.74     24.94 o
  -2   4   4      654.71      597.58     17.56 o
  -1   4   4     2506.71     2586.58     29.19 o
   0   4   4     1843.50     2101.91     26.44 o
   1   4   4     3576.45     4034.09     30.12 o
   2   4   4      758.87      595.82     17.48 o
   3   4   4     3145.39     3418.17     37.86 o
   4   4   4     8884.83     9826.77     54.73 o
   5   4   4      112.86       83.04     12.65 o
   6   4   4      308.78      213.14     15.12 o
   7   4   4       88.72       89.82      8.96 o
   8   4   4     4814.29     4993.65     64.44 o
   9   4   4      498.46      492.37     20.72 o
  10   4   4     1615.41     1560.32     36.32 o
  11   4   4     2116.40     2129.61     48.09 o
  12   4   4        7.13       -1.25      6.83 o
  13   4   4      829.66      818.44     44.18 o
  14   4   4     2916.48     3102.37     90.28 o
  15   4   4      113.35       85.75     62.27 o
  16   4   4      190.47      171.76     66.90 o
  17   4   4       47.68       61.79     74.92 o
 -17   5   4       48.29       54.96     48.71 o
 -16   5   4      410.77      398.93     64.65 o
 -15   5   4        0.13        0.37     12.10 o
 -14   5   4     2701.03     2992.21     83.63 o
 -13   5   4        8.32       -3.66     23.68 o
 -12   5   4     1063.81     1265.03     49.95 o
 -11   5   4      321.35      270.55     34.53 o
 -10   5   4      812.20      666.78     43.23 o
  -9   5   4       90.50       65.03     24.35 o
  -8   5   4       49.58       32.74     27.16 o
  -7   5   4        8.24       14.71      8.60 o
  -6   5   4      461.47      522.77     21.93 o
  -5   5   4      356.17      387.31     13.06 o
  -4   5   4    34071.86    35744.66    112.83 o
  -3   5   4     2485.35     2719.17     37.61 o
  -2   5   4    13666.65    14609.41     66.19 o
  -1   5   4     8783.77     9288.45     48.43 o
   0   5   4     5745.08     6061.18     46.77 o
   1   5   4     3160.74     3212.22     29.13 o
   2   5   4       14.35       19.75      6.35 o
   3   5   4     7393.81     8326.42     56.06 o
   4   5   4    15557.38    17319.38     81.45 o
   5   5   4      283.29      341.95     16.33 o
   6   5   4     1468.97     1508.09     25.55 o
   7   5   4     1395.00     1444.06     27.58 o
   8   5   4      214.53      223.61     12.61 o
   9   5   4       39.08       26.68      9.86 o
  10   5   4     6016.32     6452.58     72.89 o
  11   5   4        5.00        2.98      5.47 o
  12   5   4      466.09      444.06     33.48 o
  13   5   4      111.47      106.00     32.51 o
  14   5   4        2.50        5.35     37.24 o
  15   5   4       44.93        6.80     44.00 o
  16   5   4      594.25      590.81     76.08 o
  17   5   4        4.22      -71.78     67.63 o
 -17   6   4      350.18      404.72     69.89 o
 -16   6   4        1.32       10.44     26.67 o
 -15   6   4       77.25       46.01     44.40 o
 -14   6   4      317.36      180.36     47.06 o
 -13   6   4       78.58       79.16     38.35 o
 -12   6   4      616.74      616.14     64.21 o
 -11   6   4     4949.44     5277.48     92.76 o
 -10   6   4     3446.72     3463.59     73.65 o
  -9   6   4       40.55       27.42      9.39 o
  -8   6   4     1304.17     1322.12     21.25 o
  -7   6   4     2519.22     2763.70     41.73 o
  -6   6   4     4231.37     4045.02     36.68 o
  -5   6   4     1632.00     1590.92     25.36 o
  -4   6   4     1774.23     1588.03     38.52 o
  -3   6   4       48.78       49.27     15.87 o
  -2   6   4     2426.44     2324.39     38.32 o
  -1   6   4      177.39      181.57     13.02 o
   0   6   4      911.13      930.59     20.89 o
   1   6   4       23.22       12.32      8.08 o
   2   6   4     3658.39     4316.94     35.05 o
   3   6   4    14965.26    16153.09     65.68 o
   4   6   4     1420.32     1460.04     26.25 o
   5   6   4      419.20      497.84     18.29 o
   6   6   4     1793.37     2020.42     32.60 o
   7   6   4       37.46       64.82     21.78 o
   8   6   4     1067.86     1027.79     24.07 o
   9   6   4     6922.70     7410.67     75.42 o
  10   6   4     1585.49     1531.76     45.45 o
  11   6   4      208.85      141.14     28.62 o
  12   6   4       26.34        7.65     13.60 o
  13   6   4     1400.44     1365.25     49.34 o
  14   6   4     4055.21     4613.02     84.25 o
  15   6   4      214.79      261.86     62.92 o
  16   6   4        2.36       -7.89     17.95 o
 -17   7   4       12.71       -2.09     23.29 o
 -16   7   4       25.01        8.79     24.44 o
 -15   7   4      649.35      687.98     69.20 o
 -14   7   4     1075.83     1070.25     58.43 o
 -13   7   4     4008.80     4772.92    106.57 o
 -12   7   4      673.78      584.82     51.32 o
 -11   7   4      664.47      566.65     44.90 o
 -10   7   4        4.54      -19.44     13.78 o
  -9   7   4      211.07      197.66     17.04 o
  -8   7   4     3728.51     3907.40     43.75 o
  -7   7   4     7381.64     7637.98     68.47 o
  -6   7   4     2219.74     2421.34     37.98 o
  -5   7   4     1537.08     1336.68     28.08 o
  -4   7   4      897.36      993.63     37.37 o
  -3   7   4    10505.22    11132.07     88.09 o
  -2   7   4     3543.47     3769.68     46.93 o
  -1   7   4     6820.30     7194.85     61.57 o
   0   7   4     6732.35     6980.18     94.56 o
   1   7   4     5881.02     5760.03     49.85 o
   2   7   4       90.75      105.10      9.55 o
   3   7   4     1693.74     1884.16     25.08 o
   4   7   4       28.64       44.27      9.75 o
   5   7   4     4557.55     4813.96     68.20 o
   6   7   4       47.66       42.36     12.59 o
   7   7   4     7166.03     7538.29     63.46 o
   8   7   4      241.03      244.59     17.93 o
   9   7   4      875.78      802.59     37.10 o
  10   7   4      108.88       77.80     30.40 o
  11   7   4      688.25      647.56     41.07 o
  12   7   4      955.30      948.03     40.78 o
  13   7   4     1367.09     1524.23     51.78 o
  14   7   4       30.35       18.22     34.60 o
  15   7   4      180.03      219.25     59.78 o
  16   7   4      139.87      187.75     83.68 o
 -16   8   4      381.13      402.60     81.41 o
 -15   8   4       40.87       75.59     44.10 o
 -14   8   4      378.41      343.36     53.52 o
 -13   8   4      154.28      169.25     43.06 o
 -12   8   4     1485.49     1417.44     62.29 o
 -11   8   4     6950.12     7628.98    132.57 o
 -10   8   4      254.07      222.63     30.83 o
  -9   8   4     3912.25     4012.35     52.66 o
  -8   8   4     2884.27     3168.66     43.15 o
  -7   8   4      112.65      100.56     16.04 o
  -6   8   4     8350.13     8865.07     61.00 o
  -5   8   4     4859.68     4616.72     61.37 o
  -4   8   4      175.62      181.00     25.07 o
  -3   8   4      768.13      891.30     28.19 o
  -2   8   4       44.17       25.92     12.32 o
  -1   8   4     4371.06     4607.28     51.95 o
   0   8   4      420.98      305.21     18.98 o
   1   8   4     1957.86     2300.01     32.53 o
   2   8   4       58.21       27.31      9.84 o
   3   8   4    13422.53    14900.75     71.49 o
   4   8   4     1538.03     1299.31     18.65 o
   5   8   4      754.85      682.33     22.76 o
   6   8   4       44.37       83.08     18.27 o
   7   8   4      782.46      784.16     29.16 o
   8   8   4     3835.70     3792.67     47.33 o
   9   8   4      159.89      126.96     22.88 o
  10   8   4      521.93      521.02     35.49 o
  11   8   4       88.81       32.07     23.48 o
  12   8   4       21.77       -2.66     21.45 o
  13   8   4      472.10      508.44     41.99 o
  14   8   4      367.77      303.65     46.65 o
  15   8   4      665.12      607.19     83.10 o
  16   8   4       81.33       76.63     56.88 o
 -16   9   4       78.99       61.75     92.41 o
 -15   9   4      323.16      374.25     55.92 o
 -14   9   4      321.52      310.75     58.82 o
 -13   9   4      907.67      927.31     57.70 o
 -12   9   4        8.92       11.16     31.59 o
 -11   9   4      154.18       55.43     30.34 o
 -10   9   4      954.09      878.15     41.54 o
  -9   9   4     1418.29     1546.41     49.40 o
  -8   9   4     3951.94     3853.62     54.38 o
  -7   9   4      328.88      284.48     18.97 o
  -6   9   4       10.39       18.28     15.81 o
  -5   9   4     6158.71     6653.12     65.48 o
  -4   9   4     3214.82     3123.81     61.57 o
  -3   9   4     1026.15      908.61     29.50 o
  -2   9   4     8246.53     8743.28    111.90 o
  -1   9   4    10583.96    11750.64     83.91 o
   0   9   4      251.91      283.74     19.29 o
   1   9   4     8782.90     9473.06     58.67 o
   2   9   4    13737.15    14212.51     85.95 o
   3   9   4    14709.43    16251.46     88.51 o
   4   9   4       57.25       45.20      5.40 o
   5   9   4     1216.28     1380.21     23.00 o
   6   9   4     4878.33     4977.60     66.34 o
   7   9   4      853.30      898.07     38.59 o
   8   9   4     1831.45     1755.15     36.79 o
   9   9   4      481.84      406.42     30.27 o
  10   9   4     2090.92     2177.69     47.88 o
  11   9   4      374.95      354.23     34.66 o
  12   9   4      320.86      288.38     37.38 o
  13   9   4       50.87        1.46     31.98 o
  14   9   4      139.39      112.56     47.63 o
  15   9   4       47.37       67.07     56.32 o
  16   9   4      142.86      182.23     73.17 o
 -16  10   4      108.51       70.42     50.15 o
 -15  10   4      674.27      691.79     73.30 o
 -14  10   4      110.44       95.22     59.87 o
 -13  10   4      586.06      454.43     52.28 o
 -12  10   4     1039.39     1017.18     58.51 o
 -11  10   4      101.97       21.72     24.55 o
 -10  10   4        8.40      -10.63     13.89 o
  -9  10   4     1877.09     1830.62     61.56 o
  -8  10   4      731.84      663.05     27.43 o
  -7  10   4      673.95      778.29     29.20 o
  -6  10   4     7102.48     7249.58     65.53 o
  -5  10   4      216.19      240.10     22.65 o
  -4  10   4        7.16        0.42     15.21 o
  -3  10   4     9523.23     9875.48    110.34 o
  -2  10   4     1724.99     1854.91     38.64 o
  -1  10   4     5598.38     5397.58     56.51 o
   0  10   4     8552.90     8811.27     69.60 o
   1  10   4      592.36      570.92     19.66 o
   2  10   4     8019.57     8103.42    100.94 o
   3  10   4     1720.60     1688.35     37.71 o
   4  10   4       18.20        9.94      5.37 o
   5  10   4      575.74      490.37     18.61 o
   6  10   4      537.14      465.12     20.04 o
   7  10   4        4.64        0.20      3.93 o
   8  10   4      994.21      889.59     33.44 o
   9  10   4     2585.38     2861.02     60.87 o
  10  10   4      538.76      463.66     35.15 o
  11  10   4      316.62      289.20     35.71 o
  12  10   4      188.32      155.52     37.28 o
  13  10   4      540.21      507.83     47.13 o
  14  10   4     3248.24     3776.14    111.31 o
  15  10   4      159.91      168.84     63.06 o
  16  10   4       12.12       -7.70     29.66 o
 -16  11   4      145.74      215.23     61.92 o
 -15  11   4      134.05       85.62     54.99 o
 -14  11   4      204.72      216.99     62.66 o
 -13  11   4       46.28       62.09     42.44 o
 -12  11   4      174.07      189.08     50.06 o
 -11  11   4       41.01        1.24      5.52 o
 -10  11   4      120.26       64.90     37.27 o
  -9  11   4      210.49      172.75     39.03 o
  -8  11   4       11.56       -6.15     19.18 o
  -7  11   4     2040.92     1896.83     50.09 o
  -6  11   4        0.12       -3.04      8.94 o
  -5  11   4     4496.74     4443.06     68.51 o
  -4  11   4     1801.16     1691.32     37.57 o
  -3  11   4     3221.88     3211.24     48.13 o
  -2  11   4     1965.35     2129.69     37.13 o
  -1  11   4     3769.63     4120.28     48.11 o
   0  11   4        0.01      -14.41      9.97 o
   1  11   4     9618.82     9822.84     85.41 o
   2  11   4      837.50      888.50     25.38 o
   3  11   4     1574.05     1626.15     29.06 o
   4  11   4      264.58      222.08     13.88 o
   5  11   4     3131.26     3375.82     50.48 o
   6  11   4        1.47       -3.97      7.02 o
   7  11   4     4909.99     5240.51     70.01 o
   8  11   4      517.87      449.10     31.17 o
   9  11   4       78.26       39.26     27.21 o
  10  11   4      814.77      743.99     42.85 o
  11  11   4      738.44      687.53     44.77 o
  12  11   4      391.65      332.03     41.61 o
  13  11   4      402.09      393.63     51.49 o
  14  11   4        6.62       13.22     20.39 o
  15  11   4      588.19      606.59     83.04 o
 -16  12   4       76.70       65.76     79.41 o
 -15  12   4      131.53      124.79     69.96 o
 -14  12   4       87.03       77.50     63.68 o
 -13  12   4       42.11        9.04     23.40 o
 -12  12   4      138.46       83.73     51.83 o
 -11  12   4      702.69      638.33     51.65 o
 -10  12   4      359.65      266.28     38.37 o
  -9  12   4     2954.13     3059.28     77.67 o
  -8  12   4     3756.85     4116.62     69.91 o
  -7  12   4      595.61      559.69     25.01 o
  -6  12   4      320.04      261.16     20.52 o
  -5  12   4      675.11      503.50     32.86 o
  -4  12   4      326.58      258.67     25.62 o
  -3  12   4     1080.29      982.83     40.12 o
  -2  12   4     8205.74     8328.64     70.02 o
  -1  12   4    11465.57    11953.51     81.43 o
   0  12   4      317.43      177.10     18.65 o
   1  12   4       44.54       50.21     12.87 o
   2  12   4        0.99        0.79     12.57 o
   3  12   4     6279.89     6828.57     56.51 o
   4  12   4       80.24       43.47     14.09 o
   5  12   4       80.76       36.51     17.57 o
   6  12   4      528.62      526.10     27.99 o
   7  12   4      556.33      516.58     33.90 o
   8  12   4      458.91      366.84     31.94 o
   9  12   4       16.26        6.32     26.75 o
  10  12   4     1071.96     1020.50     54.06 o
  11  12   4       10.06       19.41     40.43 o
  12  12   4     1349.31     1217.61     57.64 o
  13  12   4      346.57      317.47     45.35 o
  14  12   4      166.41      154.40     79.79 o
  15  12   4       35.09       59.96     61.58 o
 -15  13   4        0.72        7.02     28.80 o
 -14  13   4       15.10       47.23     65.99 o
 -13  13   4      598.59      580.54     79.11 o
 -12  13   4      170.66      154.90     78.35 o
 -11  13   4       91.61       81.52     39.82 o
 -10  13   4      673.98      604.80     65.15 o
  -9  13   4      261.67      203.35     40.55 o
  -8  13   4     1158.96     1067.32     44.15 o
  -7  13   4     3389.76     3603.99     61.64 o
  -6  13   4      200.90      142.86     26.20 o
  -5  13   4        1.65      -31.88     23.20 o
  -4  13   4     4236.91     4433.70     67.57 o
  -3  13   4        5.28        0.45      9.53 o
  -2  13   4      146.84      146.06     21.18 o
  -1  13   4     4498.08     4564.26     54.13 o
   0  13   4     6256.84     6164.67     67.94 o
   1  13   4      800.67      678.85     27.91 o
   2  13   4     8198.42     8569.89     64.80 o
   3  13   4       21.61        5.61      8.62 o
   4  13   4       64.46       54.42     15.01 o
   5  13   4       18.90        6.42     18.53 o
   6  13   4     2600.45     2676.59     61.93 o
   7  13   4     1229.93     1238.41     63.18 o
   8  13   4     2811.02     2986.63     61.09 o
   9  13   4      734.89      672.52     43.30 o
  10  13   4      570.95      554.69     42.56 o
  11  13   4      135.23      114.71     41.36 o
  12  13   4      337.24      296.05     43.92 o
  13  13   4      380.73      414.91     48.85 o
  14  13   4        8.27        2.42     17.76 o
  15  13   4      159.64      169.97     95.11 o
 -15  14   4      522.29      622.78     87.52 o
 -14  14   4      264.25      251.97     86.86 o
 -13  14   4       27.64       15.42     42.88 o
 -12  14   4      296.83      244.45     78.25 o
 -11  14   4      294.92      234.25     45.83 o
 -10  14   4      184.17      150.54     46.34 o
  -9  14   4      342.01      312.92     43.11 o
  -8  14   4       14.17       -8.48     17.44 o
  -7  14   4      971.71     1039.52     41.11 o
  -6  14   4     2732.59     2811.57     57.60 o
  -5  14   4       17.71       37.35     28.94 o
  -4  14   4      289.72      252.04     27.07 o
  -3  14   4      344.50      252.11     24.22 o
  -2  14   4     3274.85     3141.58     51.92 o
  -1  14   4     3040.29     3056.85     50.54 o
   0  14   4     6957.30     7359.28    105.35 o
   1  14   4      263.23      219.03     16.78 o
   2  14   4     5059.51     5260.52     53.99 o
   3  14   4     2523.27     2673.69     45.21 o
   4  14   4     3977.33     4263.45     72.94 o
   5  14   4      243.75      159.23     25.92 o
   6  14   4     2329.80     2237.38     62.06 o
   7  14   4      362.04      332.20     36.86 o
   8  14   4      512.84      531.05     39.98 o
   9  14   4      317.06      220.63     38.60 o
  10  14   4       76.46       69.04     24.41 o
  11  14   4      401.80      355.09     46.69 o
  12  14   4      788.91      838.80     59.78 o
  13  14   4      658.72      592.30     54.18 o
  14  14   4      666.78      812.06     90.54 o
  15  14   4       47.71       84.81    110.61 o
 -15  15   4        3.19        0.37     26.10 o
 -14  15   4      174.60       99.56     61.30 o
 -13  15   4      182.71      215.39     96.47 o
 -12  15   4     1328.44     1487.31    178.29 o
 -11  15   4       25.41       16.46     49.33 o
 -10  15   4        1.20        0.47     21.80 o
  -9  15   4        8.12       14.22     32.46 o
  -8  15   4      439.86      375.22     39.58 o
  -7  15   4     1908.38     1937.51     52.43 o
  -6  15   4     3030.84     2951.46     64.32 o
  -5  15   4      490.15      456.24     38.05 o
  -4  15   4     2339.82     2455.04     50.23 o
  -3  15   4       15.96       33.58     19.03 o
  -2  15   4     1936.06     1961.95     47.67 o
  -1  15   4     1223.66     1251.04     39.91 o
   0  15   4      648.98      666.64     34.46 o
   1  15   4     8331.36     8868.89     82.49 o
   2  15   4      782.32      707.24     29.70 o
   3  15   4     3695.72     3966.31     62.40 o
   4  15   4       38.79        7.79     11.55 o
   5  15   4      295.31      289.46     37.00 o
   6  15   4     3506.61     3624.25     75.82 o
   7  15   4     4943.91     5102.58    108.37 o
   8  15   4       11.48       -0.73      9.26 o
   9  15   4      536.77      475.98     43.32 o
  10  15   4      516.04      536.21     46.75 o
  11  15   4     2206.32     2369.41     71.91 o
  12  15   4       25.56       11.78     21.77 o
  13  15   4      206.32      236.48     56.24 o
  14  15   4      280.02      330.15     79.22 o
 -14  16   4        0.98        0.37     17.22 o
 -13  16   4      266.92      178.25    127.71 o
 -12  16   4       23.92       48.47    181.27 o
 -11  16   4      716.39      649.67     97.41 o
 -10  16   4       34.44       11.91     39.44 o
  -9  16   4      209.05      150.16     45.43 o
  -8  16   4      247.15      150.64     43.54 o
  -7  16   4      994.07      978.14     43.90 o
  -6  16   4       37.11       12.49     13.10 o
  -5  16   4       75.80       41.70     23.66 o
  -4  16   4      428.93      324.85     30.54 o
  -3  16   4     4111.42     4109.04     61.93 o
  -2  16   4     2260.49     2297.53     70.51 o
  -1  16   4     8389.17     8566.58    114.43 o
   0  16   4       93.42       88.13     23.89 o
   1  16   4     1102.16      959.72     35.54 o
   2  16   4     1086.26      906.35     32.54 o
   3  16   4     6243.35     6735.85     82.96 o
   4  16   4      207.45      147.73     33.49 o
   5  16   4     4089.38     4198.06     82.40 o
   6  16   4     2200.88     2324.38     67.41 o
   7  16   4      150.62       94.29     39.12 o
   8  16   4      131.34       76.98     38.78 o
   9  16   4     1908.12     1991.31     80.12 o
  10  16   4      202.06      155.69     46.72 o
  11  16   4      550.09      565.11     54.04 o
  12  16   4      488.33      538.59     75.24 o
  13  16   4        4.75       19.19     49.53 o
  14  16   4      256.13      208.72     69.40 o
 -14  17   4        4.11      -49.54     70.88 o
 -13  17   4      644.29      581.48     99.15 o
 -12  17   4      153.97       76.23     93.12 o
 -11  17   4       77.34       94.29    113.95 o
 -10  17   4     1569.25     1790.53     75.66 o
  -9  17   4      251.16      183.28     45.67 o
  -8  17   4      967.52      917.24     60.33 o
  -7  17   4     1734.89     1905.99     58.16 o
  -6  17   4        5.20        3.96     14.46 o
  -5  17   4      168.76      117.09     29.58 o
  -4  17   4       32.51       -1.15      6.06 o
  -3  17   4      508.60      492.44     33.02 o
  -2  17   4     1343.77     1263.64     50.51 o
  -1  17   4     1112.85     1128.07     41.72 o
   0  17   4     2850.92     3100.27     56.32 o
   1  17   4     7222.86     7710.80     83.20 o
   2  17   4     2740.14     2881.50     53.87 o
   3  17   4        7.54        4.84     12.59 o
   4  17   4      392.92      387.65     42.00 o
   5  17   4      160.60      139.41     37.34 o
   6  17   4       23.76       54.68     30.11 o
   7  17   4      364.83      356.91     43.21 o
   8  17   4       17.23        6.57     18.62 o
   9  17   4      603.00      609.75     54.05 o
  10  17   4      217.90      194.83     47.97 o
  11  17   4       57.63       14.09     33.12 o
  12  17   4      115.47       23.49     36.84 o
  13  17   4      446.62      425.29    101.19 o
 -13  18   4        1.10       60.52    125.09 o
 -12  18   4       74.20       -5.96     36.17 o
 -11  18   4       89.92       62.81    127.63 o
 -10  18   4      151.18      168.13     85.66 o
  -9  18   4      101.57       97.49     47.32 o
  -8  18   4      306.31      212.32     46.61 o
  -7  18   4        4.34       21.40     34.06 o
  -6  18   4     2069.47     2231.56     62.09 o
  -5  18   4        0.25       -7.31      6.54 o
  -4  18   4     2973.54     3045.08     61.79 o
  -3  18   4     2007.03     2031.42     59.71 o
  -2  18   4     2635.47     2626.64     58.44 o
  -1  18   4      237.48      236.70     29.44 o
   0  18   4     4603.59     4689.06     69.56 o
   1  18   4       71.26       56.03     20.62 o
   2  18   4       22.74        2.72      6.36 o
   3  18   4      123.88       80.67     27.67 o
   4  18   4      602.24      587.04     46.10 o
   5  18   4      151.02       92.28     35.81 o
   6  18   4       62.96       63.43     35.83 o
   7  18   4        0.01      -14.09     24.57 o
   8  18   4     1904.98     1935.85     81.17 o
   9  18   4      528.65      527.83     51.06 o
  10  18   4      571.48      520.17     52.42 o
  11  18   4        0.03        3.27     16.30 o
  12  18   4      433.34      415.77     59.26 o
  13  18   4        7.58      -17.63     72.34 o
 -13  19   4       16.40      -29.76    109.66 o
 -12  19   4       68.38       12.89     37.06 o
 -11  19   4      152.67      110.24     99.71 o
 -10  19   4      235.31      223.60     65.34 o
  -9  19   4     1210.84     1210.83     71.70 o
  -8  19   4       62.05       71.42     55.06 o
  -7  19   4      947.75      941.68     52.24 o
  -6  19   4      754.08      560.02     44.31 o
  -5  19   4        4.61      -28.40     18.97 o
  -4  19   4      481.09      411.36     39.30 o
  -3  19   4       69.24       36.11     23.65 o
  -2  19   4      738.37      668.69     38.68 o
  -1  19   4     1014.51     1096.11     42.52 o
   0  19   4     3442.88     3594.81     64.57 o
   1  19   4      627.18      581.69     37.16 o
   2  19   4     1268.61     1281.39     44.81 o
   3  19   4      558.62      566.23     37.67 o
   4  19   4        3.45        8.15     23.51 o
   5  19   4      436.35      435.59     44.75 o
   6  19   4      482.55      396.79     47.82 o
   7  19   4        8.24       -6.42     14.53 o
   8  19   4      656.26      653.90     62.26 o
   9  19   4        0.55       13.25     21.37 o
  10  19   4       20.40       -8.88     29.50 o
  11  19   4      100.36      131.18     51.96 o
  12  19   4      112.50      136.37     55.71 o
 -12  20   4       25.95       64.74     76.41 o
 -11  20   4       41.64      -12.89     49.79 o
 -10  20   4      454.94      444.60     78.37 o
  -9  20   4       22.59        0.00     26.63 o
  -8  20   4       52.12       21.33     29.71 o
  -7  20   4       81.43       80.87     40.18 o
  -6  20   4      176.72      136.22     38.85 o
  -5  20   4      110.80       94.83     36.12 o
  -4  20   4     1087.33     1078.85     51.13 o
  -3  20   4     2565.28     2830.90     70.57 o
  -2  20   4       32.73        9.20     11.12 o
  -1  20   4     2810.06     3001.65     61.59 o
   0  20   4     2084.13     2088.04     54.20 o
   1  20   4       46.30       44.36     23.24 o
   2  20   4        2.84       -2.15      9.22 o
   3  20   4     1905.96     1976.63     56.80 o
   4  20   4        2.93       24.02     22.72 o
   5  20   4     1494.76     1506.95     65.14 o
   6  20   4      372.72      389.78     49.89 o
   7  20   4      149.32      119.59     43.14 o
   8  20   4      266.53      245.15     61.83 o
   9  20   4     2127.90     2615.64     92.98 o
  10  20   4       73.05       89.72     50.10 o
  11  20   4      408.48      384.18     55.17 o
  12  20   4      562.75      586.75     67.40 o
 -12  21   4       64.31        3.28     49.17 o
 -11  21   4      233.95      170.40    110.86 o
 -10  21   4       13.90      -27.62     53.94 o
  -9  21   4      141.55      173.88     63.61 o
  -8  21   4      377.06      274.98     54.51 o
  -7  21   4      403.98      392.87     51.14 o
  -6  21   4      139.53      118.22     45.46 o
  -5  21   4      736.33      708.98     51.79 o
  -4  21   4      227.36      150.64     35.35 o
  -3  21   4     1258.76     1253.07     55.77 o
  -2  21   4        2.43       -1.37      7.95 o
  -1  21   4      167.76      194.26     31.49 o
   0  21   4      142.03      150.71     29.33 o
   1  21   4     6906.77     7992.56     95.74 o
   2  21   4       86.19       20.22     27.52 o
   3  21   4     1752.92     1942.01     57.21 o
   4  21   4       86.63       33.01     33.64 o
   5  21   4       80.23       73.94     48.75 o
   6  21   4      182.46      156.67     47.37 o
   7  21   4     3402.64     3810.42     97.95 o
   8  21   4        6.56      -15.57     42.61 o
   9  21   4       24.92       32.51     21.52 o
  10  21   4      242.03      226.20     51.87 o
  11  21   4        3.92       15.08     30.79 o
 -11  22   4       79.39       94.87     73.52 o
 -10  22   4        2.49        5.33     59.17 o
  -9  22   4      294.45      282.35     62.35 o
  -8  22   4       61.55       39.26     55.75 o
  -7  22   4      222.00      226.11     47.97 o
  -6  22   4      674.61      633.97     52.38 o
  -5  22   4      186.37      200.90     45.86 o
  -4  22   4       16.61      -27.47     41.58 o
  -3  22   4      340.18      328.67     42.16 o
  -2  22   4     1514.75     1568.03     60.91 o
  -1  22   4      153.27      121.39     38.69 o
   0  22   4     3944.93     4187.58     84.27 o
   1  22   4     1150.21     1220.86     50.18 o
   2  22   4       85.97       61.97     39.31 o
   3  22   4     1007.24     1007.74     56.86 o
   4  22   4     1291.76     1275.05     61.30 o
   5  22   4       38.47       29.23     24.08 o
   6  22   4       55.02       33.74     24.77 o
   7  22   4        3.01      -13.17     21.48 o
   8  22   4      597.80      760.17     68.81 o
   9  22   4      130.77      134.31     49.96 o
  10  22   4      672.28      714.58     65.51 o
  11  22   4      123.21      144.71     54.41 o
 -10  23   4      637.72      623.00     88.54 o
  -9  23   4       59.51      110.88     54.43 o
  -8  23   4     1372.47     1338.48     87.90 o
  -7  23   4       13.02       12.35     29.88 o
  -6  23   4       21.22        0.64     27.88 o
  -5  23   4        5.94       -3.60     18.51 o
  -4  23   4      511.63      478.76     54.49 o
  -3  23   4      137.55       96.57     41.61 o
  -2  23   4      133.92      141.19     44.65 o
  -1  23   4       18.97       27.90     27.87 o
   0  23   4     2157.21     2324.44     70.43 o
   1  23   4      114.18       72.64     51.41 o
   2  23   4     2471.07     2967.21     71.01 o
   3  23   4       43.46       26.17     23.96 o
   4  23   4       90.33       45.34     24.84 o
   5  23   4      140.19      107.82     40.24 o
   6  23   4      422.69      413.48     57.94 o
   7  23   4      989.23      985.45     70.46 o
   8  23   4      579.59      592.53     63.60 o
   9  23   4       74.36      103.02     51.84 o
  10  23   4      116.12      124.78     54.67 o
  -9  24   4       92.14       73.28     52.00 o
  -8  24   4       13.43        2.74     19.86 o
  -7  24   4      260.66      252.53     64.54 o
  -6  24   4      353.53      347.66     58.74 o
  -5  24   4      531.28      481.22     59.57 o
  -4  24   4       36.35       50.41     28.94 o
  -3  24   4        0.91        5.72     16.20 o
  -2  24   4       22.14        5.57     13.80 o
  -1  24   4     1569.86     1651.55     66.03 o
   0  24   4      972.53      951.51     56.87 o
   1  24   4      140.60      120.84     44.23 o
   2  24   4      801.55      794.51     55.28 o
   3  24   4      347.22      301.54     56.03 o
   4  24   4      419.25      383.93     51.05 o
   5  24   4      759.11      764.78     58.08 o
   6  24   4      283.35      275.08     57.67 o
   7  24   4        9.32       58.16     37.02 o
   8  24   4     1487.65     1797.19     92.56 o
   9  24   4      362.79      284.92     62.26 o
  -8  25   4      124.65      190.92     64.55 o
  -7  25   4      266.48      228.59     68.26 o
  -6  25   4      165.67      167.56     56.90 o
  -5  25   4      361.20      344.12     53.38 o
  -4  25   4      240.49      179.03     48.99 o
  -3  25   4       24.21       -2.96     33.04 o
  -2  25   4      355.20      307.45     50.70 o
  -1  25   4       74.61       86.62     41.91 o
   0  25   4      160.40      138.56     51.30 o
   1  25   4     1237.10     1257.22     71.67 o
   2  25   4     1201.73     1263.69     77.10 o
   3  25   4      409.97      319.90     58.63 o
   4  25   4        2.79      -18.21     45.32 o
   5  25   4      148.82       67.77     36.05 o
   6  25   4       19.34        7.73     17.31 o
   7  25   4      828.10      861.69     82.10 o
   8  25   4      237.36      191.00     68.89 o
  -7  26   4       10.32       -6.80     42.30 o
  -6  26   4       61.49       76.27     67.16 o
  -5  26   4      283.63      308.09     60.18 o
  -4  26   4      412.95      331.88     58.49 o
  -3  26   4      440.72      483.51     65.34 o
  -2  26   4       12.08       38.81     45.34 o
  -1  26   4     1051.50     1092.01     71.75 o
   0  26   4      372.43      369.67     57.92 o
   1  26   4      371.59      418.64     55.76 o
   2  26   4      233.08      202.08     51.88 o
   3  26   4      522.13      475.34     62.80 o
   4  26   4      492.23      551.71     64.08 o
   5  26   4      105.66       85.37     43.16 o
   6  26   4      218.68      290.63     61.11 o
   7  26   4      109.69      149.60     58.61 o
  -6  27   4        7.04       -8.64     27.19 o
  -5  27   4       94.35       49.42     45.11 o
  -4  27   4      430.77      381.26     62.39 o
  -3  27   4      159.37      175.60     56.96 o
  -2  27   4       22.33       34.95     44.76 o
  -1  27   4       17.88       30.92     57.63 o
   0  27   4       77.78      116.99     51.21 o
   1  27   4     2075.28     2533.05    108.17 o
   2  27   4       36.39       11.13     24.62 o
   3  27   4        2.00       22.38     36.08 o
   4  27   4       37.30       10.02     45.59 o
   5  27   4      351.16      393.58     65.83 o
  -4  28   4       11.46       -6.76     17.91 o
  -3  28   4      521.16      525.92     70.48 o
  -2  28   4      154.45      151.01     65.57 o
  -1  28   4        4.38       10.29     51.04 o
   0  28   4      733.12      793.96     74.28 o
   1  28   4        0.13       37.21     49.60 o
   2  28   4       16.93        7.75     11.79 o
   3  28   4       99.52      119.43     59.12 o
 -17   0   5       45.57       46.63    138.27 o
 -15   0   5      161.78      104.61     55.57 o
 -13   0   5       92.90      141.45     65.06 o
 -11   0   5     1422.40     1307.82    107.54 o
  -9   0   5     4913.55     5333.84     77.36 o
  -7   0   5    11667.72    11890.39    102.17 o
  -5   0   5    11655.18    12016.59    282.40 o
  -3   0   5      551.55      551.60     26.03 o
  -1   0   5     6993.26     7494.53     43.34 o
   1   0   5      732.03      652.95     25.13 o
   3   0   5      815.38      640.81     24.02 o
   5   0   5     3904.38     3735.57     60.65 o
   7   0   5        6.14       10.92     11.89 o
   9   0   5     2323.06     2451.86     56.10 o
  11   0   5      834.90      797.40     45.43 o
  13   0   5     5095.22     6124.43    180.40 o
  15   0   5     1690.49     1736.16    101.03 o
  17   0   5       28.50        6.47     71.77 o
 -17   1   5      223.91      231.65     75.20 o
 -16   1   5      127.24      161.25     53.02 o
 -15   1   5      357.39      374.60     46.46 o
 -14   1   5      145.00      151.30     44.92 o
 -13   1   5     1839.26     2044.28     80.78 o
 -12   1   5     1288.10     1345.23     69.56 o
 -11   1   5      156.06      105.00     35.49 o
 -10   1   5       96.60       98.48     21.81 o
  -9   1   5     1017.83     1008.26     36.01 o
  -8   1   5     3411.60     3347.00     42.83 o
  -7   1   5      183.04      195.13     10.82 o
  -6   1   5      523.44      484.53     10.85 o
  -5   1   5    30954.28    32550.61    220.05 o
  -4   1   5     4522.26     4307.60     34.21 o
  -3   1   5    10078.43    10039.12     53.67 o
  -2   1   5     6249.29     6281.77     41.53 o
  -1   1   5     1521.89     1628.29     17.69 o
   0   1   5     1357.25     1558.09     23.50 o
   1   1   5     1823.08     1795.97     24.70 o
   2   1   5     2033.54     1746.18     23.65 o
   3   1   5       62.39       50.34     10.81 o
   4   1   5     1307.69     1359.74     26.31 o
   5   1   5     1497.57     1515.09     29.50 o
   6   1   5      327.71      269.46     12.07 o
   7   1   5     2308.34     2475.04     39.43 o
   8   1   5        2.42        2.87      6.82 o
   9   1   5      622.81      508.68     22.79 o
  10   1   5      119.19      104.73     20.04 o
  11   1   5      726.13      613.62     33.24 o
  12   1   5     1557.12     1646.04     63.94 o
  13   1   5      119.22      140.28     45.71 o
  14   1   5      100.36       85.71     54.24 o
  15   1   5      500.75      508.53     59.57 o
  16   1   5      146.22      171.47     60.83 o
  17   1   5        7.49      -13.36     20.47 o
 -17   2   5        0.18      -29.12     53.27 o
 -16   2   5       80.33       39.61     31.25 o
 -15   2   5      427.64      439.96     56.19 o
 -14   2   5        1.47        5.31     30.05 o
 -13   2   5      699.24      627.05     51.92 o
 -12   2   5     5401.37     5767.40    114.45 o
 -11   2   5       66.64       15.48     19.07 o
 -10   2   5      142.10      137.64     24.65 o
  -9   2   5       44.30       17.75     10.25 o
  -8   2   5      728.59      765.43     23.31 o
  -7   2   5      145.00       62.55      8.32 o
  -6   2   5    14487.04    14409.65     90.52 o
  -5   2   5     5100.06     5793.40     37.81 o
  -4   2   5     4453.28     4856.45     44.01 o
  -3   2   5      100.15       83.27     11.59 o
  -2   2   5     6313.27     6478.90     31.99 o
  -1   2   5        1.30       13.59      7.60 o
   0   2   5    24076.73    25215.54     81.91 o
   1   2   5    24314.63    25715.32     99.39 o
   2   2   5     2615.47     2555.47     23.42 o
   3   2   5      627.60      577.76     14.55 o
   4   2   5     3550.79     3187.33     37.35 o
   5   2   5     1212.64     1280.22     20.49 o
   6   2   5     2210.71     1962.71     25.20 o
   7   2   5        3.32        2.93      6.16 o
   8   2   5      433.36      375.29     19.05 o
   9   2   5      934.10      995.80     27.06 o
  10   2   5     1898.05     1888.67     39.27 o
  11   2   5     1898.62     1988.04     50.90 o
  12   2   5      571.41      498.02     44.87 o
  13   2   5      366.23      387.79     42.46 o
  14   2   5     1608.92     1844.94     77.45 o
  15   2   5       70.31       18.23     31.02 o
  16   2   5       53.90       17.15     24.25 o
 -17   3   5       72.13       96.52     82.20 o
 -16   3   5     1079.93     1198.06     72.38 o
 -15   3   5      107.74       72.78     38.65 o
 -14   3   5     1336.59     1310.61     67.46 o
 -13   3   5      785.00      717.67     54.86 o
 -12   3   5      721.29      655.39     53.99 o
 -11   3   5       68.83       41.38     26.32 o
 -10   3   5     1374.79     1370.65     38.27 o
  -9   3   5      156.54       99.55     22.14 o
  -8   3   5     4530.17     4729.18     71.36 o
  -7   3   5        2.18        5.05      8.72 o
  -6   3   5      809.67      819.34     31.41 o
  -5   3   5      423.98      376.50     15.78 o
  -4   3   5     1334.11     1154.86     33.70 o
  -3   3   5       98.25      134.34     14.81 o
  -2   3   5     2609.27     2633.81     25.98 o
  -1   3   5        7.46       -0.14      3.34 o
   0   3   5     3672.29     3808.10     36.77 o
   1   3   5     6124.04     6150.41     43.32 o
   2   3   5       12.47       23.98      8.09 o
   3   3   5     1603.96     1874.26     21.87 o
   4   3   5     1140.87     1391.29     20.37 o
   5   3   5     1054.92     1134.64     19.58 o
   6   3   5       13.84        4.07      4.93 o
   7   3   5     4624.55     4863.70     45.78 o
   8   3   5       36.23        3.98     10.78 o
   9   3   5      349.74      319.18     18.92 o
  10   3   5     1066.31     1120.52     33.40 o
  11   3   5      212.37      182.51     29.76 o
  12   3   5     1388.24     1403.35     48.97 o
  13   3   5        0.64      -24.65     27.62 o
  14   3   5      315.65      241.81     59.63 o
  15   3   5        1.57       -1.91     14.43 o
  16   3   5      361.57      379.33     68.69 o
 -17   4   5      112.34       97.69     74.08 o
 -16   4   5      140.44      124.70     54.32 o
 -15   4   5       34.50       32.17     30.00 o
 -14   4   5      199.23      179.90     49.72 o
 -13   4   5       77.42      105.67     43.63 o
 -12   4   5     1921.82     2003.33     76.85 o
 -11   4   5      979.84      943.36     49.92 o
 -10   4   5      997.13      958.96     48.35 o
  -9   4   5      352.91      242.99     28.29 o
  -8   4   5       65.93       55.11     21.86 o
  -7   4   5     4565.58     4769.55     62.68 o
  -6   4   5     1002.28      805.09     19.27 o
  -5   4   5    11851.46    12335.80     48.16 o
  -4   4   5     3453.47     3594.72     53.17 o
  -3   4   5     5374.25     5343.98    181.99 o
  -2   4   5      476.93      468.86     17.01 o
  -1   4   5    13667.35    14528.18     91.79 o
   0   4   5     5084.11     5376.43     52.79 o
   1   4   5     2456.54     2738.50     30.92 o
   2   4   5     2737.78     2912.74     25.29 o
   3   4   5    16239.37    16611.77     50.02 o
   4   4   5     6476.49     7384.69     46.84 o
   5   4   5       22.07       39.20     12.19 o
   6   4   5      429.23      387.88     18.68 o
   7   4   5     1434.47     1492.42     19.61 o
   8   4   5      553.58      514.35     17.82 o
   9   4   5       25.36       11.60     14.50 o
  10   4   5      285.77      266.28     26.17 o
  11   4   5        1.33       -3.50      7.46 o
  12   4   5      808.95      810.46     40.30 o
  13   4   5     1976.22     2099.75     67.13 o
  14   4   5     1382.28     1458.43     65.55 o
  15   4   5      459.05      497.53     58.91 o
  16   4   5      109.75      133.83     65.74 o
 -17   5   5      154.59      114.17     54.59 o
 -16   5   5       83.41       94.36     47.63 o
 -15   5   5      531.15      553.98     58.14 o
 -14   5   5      102.09       92.22     46.88 o
 -13   5   5     2364.61     2662.72     88.68 o
 -12   5   5      451.85      387.45     53.03 o
 -11   5   5      128.66       60.95     40.49 o
 -10   5   5      308.60      340.32     33.35 o
  -9   5   5       98.54       52.68     24.37 o
  -8   5   5       18.28       34.36     21.59 o
  -7   5   5     2147.34     2054.88     33.93 o
  -6   5   5        4.40       15.33     10.40 o
  -5   5   5     8485.40     7839.98     43.00 o
  -4   5   5     3025.27     3388.02     38.92 o
  -3   5   5     9190.71     9287.53     67.86 o
  -2   5   5     1554.41     1437.97     31.49 o
  -1   5   5     1929.92     2042.26     29.98 o
   0   5   5    14275.41    15570.89     69.99 o
   1   5   5     2419.96     2200.07     23.59 o
   2   5   5     5774.54     6567.69     37.17 o
   3   5   5      876.91      910.78     19.52 o
   4   5   5    11304.22    12570.31     79.56 o
   5   5   5      570.56      564.27     24.00 o
   6   5   5     2221.60     2404.86     40.69 o
   7   5   5      475.07      403.33     19.80 o
   8   5   5      560.11      575.11     22.55 o
   9   5   5     2670.22     2712.68     49.21 o
  10   5   5        5.81      -16.51     20.46 o
  11   5   5     1843.91     1914.67     48.65 o
  12   5   5     1599.23     1593.80     48.48 o
  13   5   5      662.84      743.77     42.84 o
  14   5   5       34.85      -12.48     25.10 o
  15   5   5      316.25      300.64     55.48 o
  16   5   5      166.35      163.95     69.71 o
 -17   6   5        2.30       -5.12     67.18 o
 -16   6   5      144.25      147.40     62.15 o
 -15   6   5      242.23      236.00     50.69 o
 -14   6   5       24.23       27.43     21.78 o
 -13   6   5      114.14       86.83     44.11 o
 -12   6   5     1336.81     1347.40     62.99 o
 -11   6   5     1062.77     1170.55     55.07 o
 -10   6   5      140.80       75.09     34.36 o
  -9   6   5      173.14      154.26     30.37 o
  -8   6   5     1010.31      873.10     50.52 o
  -7   6   5     8772.20     9233.58     66.88 o
  -6   6   5     8190.08     8466.33     72.42 o
  -5   6   5     4166.35     4089.67     40.55 o
  -4   6   5      714.87      773.73     27.02 o
  -3   6   5      460.50      527.39     23.97 o
  -2   6   5       84.23       55.07     13.01 o
  -1   6   5      995.81     1106.60     23.02 o
   0   6   5     4731.30     4672.22     43.35 o
   1   6   5     1527.25     1461.41     24.59 o
   2   6   5       23.53        6.27      9.52 o
   3   6   5     4297.90     4654.70     41.66 o
   4   6   5     1001.74      986.35     27.06 o
   5   6   5     1030.29      938.45     25.53 o
   6   6   5       19.85        5.10     11.37 o
   7   6   5       91.37       54.73     15.82 o
   8   6   5     2229.55     2077.84     39.98 o
   9   6   5        4.34        1.49      6.42 o
  10   6   5       11.06        5.06     16.18 o
  11   6   5     1702.48     1689.91     51.48 o
  12   6   5        6.10      -15.80      9.77 o
  13   6   5      319.99      280.77     36.60 o
  14   6   5     1321.79     1488.59     59.46 o
  15   6   5      251.21      246.67     55.73 o
  16   6   5        7.53       57.95     70.55 o
 -16   7   5     1753.90     1934.59    102.02 o
 -15   7   5      273.00      277.68     55.76 o
 -14   7   5     1949.47     2114.41     86.16 o
 -13   7   5        6.19      -12.38     18.97 o
 -12   7   5     3429.59     3646.87     91.41 o
 -11   7   5       78.64       26.77     20.18 o
 -10   7   5     1199.81     1068.58     42.56 o
  -9   7   5       70.62       66.32     32.58 o
  -8   7   5     4579.21     4731.46     57.15 o
  -7   7   5      415.69      326.35     15.90 o
  -6   7   5      277.62      233.73     15.68 o
  -5   7   5     2315.18     2595.25     39.06 o
  -4   7   5     6050.46     5502.84     60.18 o
  -3   7   5      363.78      373.36     22.93 o
  -2   7   5     7736.09     8643.06     67.35 o
  -1   7   5     2880.54     2743.23     31.94 o
   0   7   5      760.67      728.48     21.01 o
   1   7   5     2453.65     2574.16     33.04 o
   2   7   5      365.85      241.17     13.13 o
   3   7   5       57.58       31.07      9.58 o
   4   7   5      691.99      694.53     27.48 o
   5   7   5       15.23       10.95      6.95 o
   6   7   5     8632.66     9744.93     60.08 o
   7   7   5      713.12      706.73     21.92 o
   8   7   5      849.75      853.01     33.70 o
   9   7   5       10.16        3.23      6.58 o
  10   7   5      378.53      365.48     36.34 o
  11   7   5      318.50      242.17     33.27 o
  12   7   5     1227.59     1286.74     50.19 o
  13   7   5        4.39        5.52     16.75 o
  14   7   5      212.55      149.08     47.56 o
  15   7   5       78.51       12.06     27.49 o
  16   7   5       74.30       25.64     94.46 o
 -16   8   5       46.20       60.81     37.70 o
 -15   8   5      121.70      156.26     57.52 o
 -14   8   5        0.03       -0.81     19.07 o
 -13   8   5       26.13        5.13     33.70 o
 -12   8   5      541.28      516.60     50.51 o
 -11   8   5     1669.04     1658.89     65.36 o
 -10   8   5     1556.36     1568.01     47.42 o
  -9   8   5      252.43      218.22     25.00 o
  -8   8   5       30.24       20.42     15.97 o
  -7   8   5      473.74      442.26     22.27 o
  -6   8   5    14240.48    14952.77     85.77 o
  -5   8   5      319.33      232.07     21.46 o
  -4   8   5      561.18      440.08     31.53 o
  -3   8   5      348.41      241.38     24.06 o
  -2   8   5      198.58      193.67     21.35 o
  -1   8   5     5076.91     5282.33     68.90 o
   0   8   5     6163.62     7238.03     56.54 o
   1   8   5     1101.60     1124.72     24.88 o
   2   8   5     8979.04     9594.08     60.29 o
   3   8   5       44.63       88.11     11.41 o
   4   8   5     7091.89     7348.13     74.57 o
   5   8   5     1285.32     1302.87     25.98 o
   6   8   5     2826.45     2803.72     54.96 o
   7   8   5     1533.01     1385.36     37.96 o
   8   8   5      368.69      360.40     27.68 o
   9   8   5      837.12      822.47     32.90 o
  10   8   5     2922.25     3274.62     63.46 o
  11   8   5      361.00      324.64     38.66 o
  12   8   5       25.41        5.21     18.12 o
  13   8   5      618.37      543.86     44.47 o
  14   8   5      949.75      987.26     53.70 o
  15   8   5      227.38      212.13     64.74 o
  16   8   5       76.10       16.03     53.72 o
 -16   9   5      664.86      669.14     76.79 o
 -15   9   5        3.92      -60.38     43.42 o
 -14   9   5      401.34      365.66     52.12 o
 -13   9   5     2491.80     2566.07     81.29 o
 -12   9   5      731.71      685.83     55.37 o
 -11   9   5      381.93      311.11     41.82 o
 -10   9   5      279.08      246.98     30.81 o
  -9   9   5     1947.03     2040.57     44.10 o
  -8   9   5      397.85      374.44     25.45 o
  -7   9   5     1568.58     1492.82     33.23 o
  -6   9   5      415.94      319.25     23.27 o
  -5   9   5     2876.41     2597.08     61.55 o
  -4   9   5     2683.68     2863.53     61.11 o
  -3   9   5     3602.05     4094.21     56.14 o
  -2   9   5     3648.49     3931.23     54.29 o
  -1   9   5     1404.38     1875.81     39.61 o
   0   9   5      528.73      533.33     23.20 o
   1   9   5     7765.50     7452.93     86.76 o
   2   9   5      661.81      692.52     22.50 o
   3   9   5      237.50      279.13     15.62 o
   4   9   5      194.52      214.49     13.23 o
   5   9   5     2951.33     2941.24     40.28 o
   6   9   5      798.97      786.67     35.94 o
   7   9   5     5658.96     5760.41     84.61 o
   8   9   5      662.32      650.12     33.90 o
   9   9   5       24.49       17.05     13.81 o
  10   9   5      370.60      345.05     36.52 o
  11   9   5     1032.75     1144.70     48.05 o
  12   9   5        0.16        1.47      6.51 o
  13   9   5       75.33        9.15     21.95 o
  14   9   5      370.14      288.85     45.71 o
  15   9   5      332.26      343.19     66.80 o
  16   9   5        0.24       13.56     46.08 o
 -16  10   5      117.55      180.73     80.80 o
 -15  10   5       67.81       22.46     24.58 o
 -14  10   5      811.04      715.86     70.76 o
 -13  10   5       28.84       30.17     51.66 o
 -12  10   5      116.76      103.52     49.38 o
 -11  10   5      960.04      894.25     60.52 o
 -10  10   5      655.54      553.94     39.14 o
  -9  10   5     1143.70     1106.48     41.88 o
  -8  10   5      105.50       99.02     22.24 o
  -7  10   5     4519.01     4591.54     60.81 o
  -6  10   5       16.45       38.91     16.09 o
  -5  10   5      585.12      443.77     35.91 o
  -4  10   5     1250.10     1231.57     45.95 o
  -3  10   5     2994.70     3056.71     51.00 o
  -2  10   5      701.92      532.93     28.15 o
  -1  10   5     3509.66     3668.93     53.80 o
   0  10   5     1349.43     1265.72     34.74 o
   1  10   5       12.55       -3.51      6.15 o
   2  10   5     4621.89     4548.03     51.66 o
   3  10   5     2355.68     2118.90     32.54 o
   4  10   5     1640.08     1611.73     19.33 o
   5  10   5     1181.75     1062.60     27.46 o
   6  10   5      462.29      433.49     21.51 o
   7  10   5      529.58      469.57     26.17 o
   8  10   5     4321.11     4432.83     79.03 o
   9  10   5       38.58        0.09      4.53 o
  10  10   5     1888.53     1942.84     50.65 o
  11  10   5      642.80      602.77     41.66 o
  12  10   5       80.54       77.10     38.01 o
  13  10   5     1123.61     1138.23     58.56 o
  14  10   5      381.39      393.16     47.94 o
  15  10   5       87.65       23.75     30.82 o
 -16  11   5       26.71       45.80     83.46 o
 -15  11   5       19.34       -1.77     15.09 o
 -14  11   5      279.81      235.39     60.19 o
 -13  11   5       16.54        1.77     41.58 o
 -12  11   5      268.58      176.76     47.72 o
 -11  11   5       23.91       -0.58     24.59 o
 -10  11   5      250.49      200.91     37.31 o
  -9  11   5       78.97       37.84     28.53 o
  -8  11   5     2276.27     2159.86     49.21 o
  -7  11   5      180.42      176.48     21.73 o
  -6  11   5       26.39       36.88     20.15 o
  -5  11   5     4046.98     4450.45     73.99 o
  -4  11   5     3117.33     3074.76     71.66 o
  -3  11   5     9514.16     9996.56     89.82 o
  -2  11   5      136.01      128.99     21.87 o
  -1  11   5      793.14      755.25     48.02 o
   0  11   5     5686.24     5866.81     67.23 o
   1  11   5      377.84      351.55     22.41 o
   2  11   5     8453.89     9087.85     89.75 o
   3  11   5     1465.11     1492.32     29.99 o
   4  11   5        2.15        5.89      7.73 o
   5  11   5       89.78       63.05      7.56 o
   6  11   5     4351.45     4509.88     47.70 o
   7  11   5      525.72      395.35     25.40 o
   8  11   5      346.94      377.07     37.80 o
   9  11   5     1707.45     1746.84     53.39 o
  10  11   5      302.00      286.15     33.73 o
  11  11   5      465.74      423.00     42.28 o
  12  11   5      230.03      176.96     42.86 o
  13  11   5       80.21      115.36     50.22 o
  14  11   5       69.86       46.99     32.66 o
  15  11   5      244.98      179.69     58.05 o
 -15  12   5      799.15      891.07     93.73 o
 -14  12   5        0.20       -9.06     15.95 o
 -13  12   5      338.81      219.60     69.96 o
 -12  12   5      811.78      817.81     68.96 o
 -11  12   5        8.38       16.66     35.87 o
 -10  12   5      540.17      487.37     47.12 o
  -9  12   5       50.40        4.75     23.98 o
  -8  12   5       14.45       23.84     21.48 o
  -7  12   5       17.70        0.66     16.17 o
  -6  12   5     3632.82     3636.81     81.12 o
  -5  12   5     1439.36     1507.11     49.97 o
  -4  12   5      920.53      886.75     35.75 o
  -3  12   5       73.46       17.23     16.23 o
  -2  12   5     8366.92     9194.15     81.43 o
  -1  12   5        4.10       18.48     12.46 o
   0  12   5     1958.78     1931.74     37.52 o
   1  12   5       13.29       -1.05      4.29 o
   2  12   5      980.94      876.70     21.84 o
   3  12   5      650.26      658.04     31.01 o
   4  12   5       52.07       51.91     13.75 o
   5  12   5       43.22       27.58      6.80 o
   6  12   5     2757.19     2843.52     48.48 o
   7  12   5      541.04      525.31     33.89 o
   8  12   5     2864.43     2830.24     70.33 o
   9  12   5     3075.86     3277.44     69.03 o
  10  12   5       78.64       96.20     37.07 o
  11  12   5      754.07      645.56     48.48 o
  12  12   5       16.75       -1.81     19.34 o
  13  12   5        1.19      -11.27     12.16 o
  14  12   5     1689.77     1778.69     89.68 o
  15  12   5       64.55       56.76     58.96 o
 -15  13   5        1.66       -3.87     21.45 o
 -14  13   5       11.02        4.59     23.93 o
 -13  13   5      548.33      596.99     77.46 o
 -12  13   5      644.80      643.28     62.10 o
 -11  13   5       27.52        5.23     21.54 o
 -10  13   5      211.45      153.45     47.74 o
  -9  13   5       48.06        4.61     17.86 o
  -8  13   5      293.24      271.39     34.06 o
  -7  13   5     1637.66     1566.90     52.37 o
  -6  13   5       39.47       29.27     16.62 o
  -5  13   5      296.71      233.35     37.57 o
  -4  13   5      301.31      278.92     28.10 o
  -3  13   5      723.12      809.48     33.84 o
  -2  13   5       61.19       29.73     20.41 o
  -1  13   5     6592.12     7301.47     96.48 o
   0  13   5      167.86      125.77     20.67 o
   1  13   5     5892.25     5720.30     59.77 o
   2  13   5     1412.75     1297.11     32.26 o
   3  13   5      631.18      535.11     22.80 o
   4  13   5      116.31      128.55     15.76 o
   5  13   5     2605.01     2714.34     43.19 o
   6  13   5      294.17      247.38     32.61 o
   7  13   5     4096.99     4360.52     71.34 o
   8  13   5      101.66       50.60     28.56 o
   9  13   5       11.37        6.72      9.82 o
  10  13   5      824.03      741.02     46.33 o
  11  13   5      437.56      372.81     45.72 o
  12  13   5      383.66      328.99     45.47 o
  13  13   5      190.74      211.06     50.71 o
  14  13   5      135.37      139.84     67.48 o
  15  13   5      195.83      223.02     67.36 o
 -15  14   5      943.69      962.19    103.41 o
 -14  14   5      502.19      537.04     93.09 o
 -13  14   5        2.59      -23.13     56.71 o
 -12  14   5      165.03      162.91     58.32 o
 -11  14   5     2857.23     3236.20    119.92 o
 -10  14   5       50.57       31.94     42.38 o
  -9  14   5      373.15      372.97     46.42 o
  -8  14   5        1.06       -2.77     21.34 o
  -7  14   5      626.60      500.83     40.23 o
  -6  14   5     1245.50     1202.21     48.53 o
  -5  14   5     1869.64     1837.27     63.13 o
  -4  14   5      505.72      472.69     35.90 o
  -3  14   5     3546.87     3521.73     56.55 o
  -2  14   5      881.37      814.60     31.15 o
  -1  14   5      585.29      539.06     27.29 o
   0  14   5      888.89      943.95     33.58 o
   1  14   5        0.09       -4.57      8.57 o
   2  14   5      826.06      899.26     29.80 o
   3  14   5     8934.01     9574.63     71.10 o
   4  14   5       39.50       28.34     14.64 o
   5  14   5     1507.06     1524.16     42.88 o
   6  14   5      862.00      797.00     45.52 o
   7  14   5      572.42      571.59     37.72 o
   8  14   5     1642.49     1486.68     59.86 o
   9  14   5     2870.09     3380.76     81.22 o
  10  14   5     3511.11     3901.45     82.91 o
  11  14   5        5.44       12.68     37.81 o
  12  14   5      135.69      145.30     45.76 o
  13  14   5       80.97       97.23     47.96 o
  14  14   5       26.91       86.87     98.41 o
 -14  15   5      295.97      324.21     74.10 o
 -13  15   5      980.71      915.14     92.85 o
 -12  15   5       59.79       88.77     62.03 o
 -11  15   5      271.93      174.25     62.53 o
 -10  15   5      267.87      207.55     56.88 o
  -9  15   5      955.13      934.83     58.43 o
  -8  15   5     1216.56     1212.11     54.37 o
  -7  15   5        7.48       16.64     36.96 o
  -6  15   5        0.32       -5.90     12.14 o
  -5  15   5     1397.26     1328.51     58.12 o
  -4  15   5       28.56       10.06     25.62 o
  -3  15   5      159.42      110.93     30.22 o
  -2  15   5      849.41      762.31     32.14 o
  -1  15   5      275.19      252.67     24.38 o
   0  15   5     6662.63     7103.13     75.81 o
   1  15   5     3758.38     3883.04     57.29 o
   2  15   5     1968.05     2030.40     38.92 o
   3  15   5      748.34      729.27     27.28 o
   4  15   5     2033.45     2084.47     38.59 o
   5  15   5      357.20      307.71     41.14 o
   6  15   5     7136.59     7489.71    104.95 o
   7  15   5      586.06      497.78     38.04 o
   8  15   5      602.54      531.30     50.01 o
   9  15   5      673.49      657.87     48.56 o
  10  15   5      299.62      270.67     43.29 o
  11  15   5      249.99      234.10     50.50 o
  12  15   5      492.85      489.46     53.33 o
  13  15   5      493.83      508.77     57.97 o
  14  15   5       14.59       10.03     31.89 o
 -14  16   5      620.65      612.45     94.24 o
 -13  16   5       55.83       85.48     85.51 o
 -12  16   5      331.20      314.33     97.55 o
 -11  16   5        8.04       -0.88     23.71 o
 -10  16   5      712.05      664.52     68.78 o
  -9  16   5      230.76      201.19     43.28 o
  -8  16   5      135.73      129.13     35.45 o
  -7  16   5      301.17      243.26     37.55 o
  -6  16   5     1172.12     1163.26     59.15 o
  -5  16   5     3076.02     3288.44     85.41 o
  -4  16   5      913.90      691.27     44.59 o
  -3  16   5        2.16       -4.51      8.94 o
  -2  16   5     2099.89     2066.24     48.00 o
  -1  16   5     2723.95     2716.06     57.38 o
   0  16   5     1205.30     1167.67     38.82 o
   1  16   5     1618.33     1574.20     42.62 o
   2  16   5      799.95      724.15     29.45 o
   3  16   5       45.89       48.86     20.13 o
   4  16   5      652.82      691.84     32.93 o
   5  16   5        1.86        6.68     23.57 o
   6  16   5       25.93       11.07     17.06 o
   7  16   5        4.57       -4.86     20.59 o
   8  16   5     5029.91     5598.12    119.45 o
   9  16   5       32.36       27.28     30.48 o
  10  16   5     1272.93     1384.65     61.44 o
  11  16   5      416.07      349.79     53.14 o
  12  16   5      340.10      322.54     55.31 o
  13  16   5      187.55      158.09     52.10 o
  14  16   5      457.50      505.16     77.72 o
 -14  17   5        5.13       -6.55     23.60 o
 -13  17   5       63.16       35.88     53.58 o
 -12  17   5      854.40      903.35    110.55 o
 -11  17   5       91.81       15.40     55.04 o
 -10  17   5      129.18      134.62     60.84 o
  -9  17   5      172.54      165.08     43.87 o
  -8  17   5       50.70       44.30     28.29 o
  -7  17   5     3736.23     4208.48    125.75 o
  -6  17   5       23.11       -7.41     21.71 o
  -5  17   5       63.81       -3.46     13.42 o
  -4  17   5     1879.96     1968.86     62.37 o
  -3  17   5      273.31      210.23     30.22 o
  -2  17   5       18.57      -16.48     21.70 o
  -1  17   5     2404.26     2473.60     61.03 o
   0  17   5     3309.76     3270.34     63.59 o
   1  17   5      217.89      184.99     28.26 o
   2  17   5        7.69        5.69     10.68 o
   3  17   5     2512.22     2753.29     49.96 o
   4  17   5     1761.01     1689.89     55.67 o
   5  17   5       26.43       16.94     24.76 o
   6  17   5     1787.50     1868.30     65.04 o
   7  17   5      715.36      731.99     49.79 o
   8  17   5      142.90      151.76     42.86 o
   9  17   5      226.78      219.39     43.94 o
  10  17   5      659.84      728.90     59.98 o
  11  17   5      397.20      365.75     61.40 o
  12  17   5      533.20      528.17     70.76 o
  13  17   5        0.64        5.65     29.03 o
 -13  18   5      175.01       80.15     73.79 o
 -12  18   5        4.93      -56.42     76.77 o
 -11  18   5      536.46      436.56    104.54 o
 -10  18   5      153.11      108.95     70.01 o
  -9  18   5      102.15      102.86     51.60 o
  -8  18   5       79.60       19.40     31.96 o
  -7  18   5      320.67      303.72     46.14 o
  -6  18   5      107.92      111.24     41.71 o
  -5  18   5       54.28       -6.59     16.42 o
  -4  18   5       93.79       48.38     32.32 o
  -3  18   5     2475.26     2496.90     57.12 o
  -2  18   5       46.51       12.37     14.19 o
  -1  18   5     3525.27     3526.86     68.53 o
   0  18   5        6.89       -0.47     11.63 o
   1  18   5     1955.61     1956.14     50.37 o
   2  18   5      654.13      617.55     33.16 o
   3  18   5      275.03      299.31     32.35 o
   4  18   5      207.81      146.25     35.56 o
   5  18   5       20.02       17.95     35.35 o
   6  18   5       23.11       13.40     33.96 o
   7  18   5      939.10      886.62     56.15 o
   8  18   5      221.63      138.15     49.69 o
   9  18   5     2671.52     3055.74     83.20 o
  10  18   5       69.03       29.39     22.87 o
  11  18   5      392.05      401.35     59.59 o
  12  18   5      262.20      200.32     58.42 o
  13  18   5       88.55      119.72     49.27 o
 -13  19   5      299.80      298.79     96.80 o
 -12  19   5       16.33       36.11     53.02 o
 -11  19   5       79.48       32.89     68.93 o
 -10  19   5        4.81       80.89     93.51 o
  -9  19   5      110.49       86.22     50.73 o
  -8  19   5      686.51      603.14     51.86 o
  -7  19   5      620.51      480.07     49.73 o
  -6  19   5       12.57        3.51     43.60 o
  -5  19   5      487.75      415.18     45.84 o
  -4  19   5      229.85      237.99     41.05 o
  -3  19   5      247.29      209.22     35.53 o
  -2  19   5        5.97       -9.08     26.47 o
  -1  19   5      459.70      471.47     37.25 o
   0  19   5      200.00      140.64     32.67 o
   1  19   5     4989.95     5555.13     78.45 o
   2  19   5        7.89        8.10     17.64 o
   3  19   5      194.99      185.56     31.89 o
   4  19   5      553.17      413.35     42.37 o
   5  19   5      532.55      464.59     46.56 o
   6  19   5     1139.11     1254.63     63.50 o
   7  19   5     1658.76     1939.45     71.98 o
   8  19   5       38.74       58.31     52.61 o
   9  19   5       12.10        7.15     26.12 o
  10  19   5      436.27      401.08     53.37 o
  11  19   5       46.01       37.57     24.40 o
  12  19   5       80.07       98.07     52.39 o
 -12  20   5      277.24      203.24    118.97 o
 -11  20   5       63.79      -30.06     59.67 o
 -10  20   5        2.65      -29.92     61.87 o
  -9  20   5        5.89      -43.30     54.53 o
  -8  20   5      122.28      104.29     44.23 o
  -7  20   5       63.15        2.36     14.71 o
  -6  20   5      801.85      758.81     64.11 o
  -5  20   5      470.21      445.67     46.20 o
  -4  20   5      331.27      318.54     53.03 o
  -3  20   5      758.88      689.73     44.37 o
  -2  20   5     2963.99     3104.52     66.84 o
  -1  20   5      468.74      430.38     35.79 o
   0  20   5     1279.38     1416.37     49.03 o
   1  20   5        9.91        1.03     15.90 o
   2  20   5     3725.35     4114.93     74.41 o
   3  20   5      503.09      404.97     41.35 o
   4  20   5      868.85      792.22     50.51 o
   5  20   5      145.41      103.91     38.69 o
   6  20   5       11.37       -0.11     18.19 o
   7  20   5        0.39       -3.20     16.89 o
   8  20   5     1931.86     2098.35     80.40 o
   9  20   5       52.22       45.09     54.81 o
  10  20   5      354.54      438.37     54.21 o
  11  20   5      143.51      180.42     60.30 o
  12  20   5        2.60       13.42     16.50 o
 -11  21   5       66.51      104.10     78.80 o
 -10  21   5      261.17      251.78    106.22 o
  -9  21   5      357.07      267.81     96.96 o
  -8  21   5      492.34      378.40     61.33 o
  -7  21   5       36.33        9.00     39.25 o
  -6  21   5       32.39       10.95     61.48 o
  -5  21   5        1.16      -12.49     18.64 o
  -4  21   5      399.50      327.53     49.87 o
  -3  21   5       16.57       -7.36     29.53 o
  -2  21   5      961.45      985.17     52.67 o
  -1  21   5      844.49      762.01     43.16 o
   0  21   5     2761.73     3240.04     67.89 o
   1  21   5      105.88       74.13     32.46 o
   2  21   5      437.68      476.07     41.45 o
   3  21   5      146.56       93.98     36.03 o
   4  21   5     2345.30     2459.54     72.95 o
   5  21   5      451.03      391.41     46.15 o
   6  21   5     1551.41     1658.95     75.58 o
   7  21   5        9.91       19.70     31.02 o
   8  21   5      983.61      975.42     81.11 o
   9  21   5       70.29       59.19     58.22 o
  10  21   5      158.83      123.94     42.67 o
  11  21   5      548.06      526.12     69.10 o
 -11  22   5      271.35      303.13    116.28 o
 -10  22   5      108.87      115.04     88.01 o
  -9  22   5       15.65       18.19     67.30 o
  -8  22   5        7.11        7.39     54.01 o
  -7  22   5       16.29        7.20     25.63 o
  -6  22   5       90.74       22.13     44.16 o
  -5  22   5      258.56      190.66     75.42 o
  -4  22   5      810.97      716.14     53.87 o
  -3  22   5     1395.66     1365.99     61.05 o
  -2  22   5      341.15      295.50     44.79 o
  -1  22   5     2146.95     2259.73     68.28 o
   0  22   5     1273.44     1308.89     53.42 o
   1  22   5       29.05       12.25     23.70 o
   2  22   5      690.16      604.41     44.81 o
   3  22   5     1305.75     1504.49     64.46 o
   4  22   5        9.38        7.00     41.25 o
   5  22   5       21.47        5.39     28.35 o
   6  22   5      327.24      313.96     50.44 o
   7  22   5       65.22      120.93     55.00 o
   8  22   5     1606.91     1631.83     92.85 o
   9  22   5      831.06      884.19     68.23 o
  10  22   5       11.01        1.63     29.87 o
 -10  23   5        2.31       26.94     85.95 o
  -9  23   5      748.43      820.93    113.04 o
  -8  23   5      348.39      290.68     68.41 o
  -7  23   5     1340.33     1463.77     75.62 o
  -6  23   5        4.37      -22.85     32.68 o
  -5  23   5      281.27      224.46     62.11 o
  -4  23   5      108.53      120.95     51.20 o
  -3  23   5      286.18      224.53     44.06 o
  -2  23   5      293.09      286.04     45.64 o
  -1  23   5      431.11      444.43     48.29 o
   0  23   5       33.74       39.74     38.65 o
   1  23   5     3159.23     3554.95     85.20 o
   2  23   5       59.07        6.39     22.23 o
   3  23   5       30.54       28.14     34.64 o
   4  23   5      626.84      597.90     51.91 o
   5  23   5      701.90      730.44     58.41 o
   6  23   5       30.64       19.16     32.91 o
   7  23   5     1733.91     2052.07    119.40 o
   8  23   5       39.87        2.20     15.83 o
   9  23   5       88.25      134.01     54.94 o
  -9  24   5        8.99      -30.18     56.38 o
  -8  24   5      240.04      249.70     84.35 o
  -7  24   5      385.92      392.69     62.95 o
  -6  24   5      325.99      267.78     58.04 o
  -5  24   5        1.93       39.14     43.74 o
  -4  24   5       19.18       -1.55      9.90 o
  -3  24   5      705.93      733.60     55.10 o
  -2  24   5      380.58      390.09     47.39 o
  -1  24   5      119.07       76.17     38.73 o
   0  24   5     1389.74     1464.21     73.16 o
   1  24   5        0.15       -0.37     18.94 o
   2  24   5       54.75       65.66     38.81 o
   3  24   5      660.01      650.27     55.23 o
   4  24   5      464.57      482.04     51.84 o
   5  24   5       94.05      123.67     53.84 o
   6  24   5      129.97      181.75     52.35 o
   7  24   5      432.42      449.25     63.67 o
   8  24   5      120.42      136.80     62.53 o
  -8  25   5     1135.46     1253.28    109.14 o
  -7  25   5      767.50      742.35     69.00 o
  -6  25   5       22.85      -24.34     53.94 o
  -5  25   5      169.97      172.91     60.42 o
  -4  25   5      272.98      314.18     65.06 o
  -3  25   5     1690.25     1878.81     75.18 o
  -2  25   5       51.90       42.94     27.23 o
  -1  25   5      768.37      747.49     65.28 o
   0  25   5     1508.19     1620.90     86.45 o
   1  25   5      340.47      301.91     53.68 o
   2  25   5      567.82      571.17     60.38 o
   3  25   5      458.91      590.48     62.43 o
   4  25   5       39.87       32.81     41.71 o
   5  25   5      123.69      158.64     51.68 o
   6  25   5      607.28      645.44     62.17 o
   7  25   5      472.99      442.60     67.64 o
  -7  26   5      828.52      898.28     82.75 o
  -6  26   5       90.70       86.96     77.42 o
  -5  26   5      198.61      193.02     69.02 o
  -4  26   5      266.26      326.86     69.32 o
  -3  26   5       68.15       70.84     52.22 o
  -2  26   5      277.75      272.75     51.17 o
  -1  26   5      427.97      431.51     57.18 o
   0  26   5      300.33      384.52     60.21 o
   1  26   5       33.02       40.95     44.34 o
   2  26   5      715.37      688.65     69.73 o
   3  26   5      298.66      258.89     60.28 o
   4  26   5      146.03      140.93     61.46 o
   5  26   5       97.17       38.31     56.18 o
   6  26   5      161.10      160.17     57.06 o
  -5  27   5      386.23      303.54     72.88 o
  -4  27   5        0.46        4.93     21.47 o
  -3  27   5      370.37      360.02     62.96 o
  -2  27   5      386.36      461.10     68.68 o
  -1  27   5       33.70       35.38     40.16 o
   0  27   5      145.85       89.18     56.35 o
   1  27   5      998.61     1033.86     76.26 o
   2  27   5      140.43      151.90     59.95 o
   3  27   5        8.80        4.88     10.69 o
   4  27   5       28.73       -1.03     24.75 o
   5  27   5        4.48        8.16     35.95 o
  -2  28   5       27.51        2.99     31.65 o
  -1  28   5      402.46      474.80     66.52 o
   0  28   5       14.85       38.02     51.17 o
   1  28   5      146.22      181.73     68.28 o
   2  28   5        7.85       -3.64     56.70 o
 -16   0   6      274.06      213.29     65.92 o
 -14   0   6      497.08      335.99     75.63 o
 -12   0   6     2949.22     3084.98    125.94 o
 -10   0   6       19.97       11.73     24.02 o
  -8   0   6    11289.04    11822.10    130.96 o
  -6   0   6    15454.73    16770.34    197.23 o
  -4   0   6     2826.23     3011.84     44.05 o
  -2   0   6     5773.90     5622.86     75.57 o
   0   0   6    13833.30    14608.80    114.03 o
   2   0   6     5880.37     5961.96    111.09 o
   4   0   6     5456.09     5425.73     62.29 o
   6   0   6    19600.51    21119.77    150.33 o
   8   0   6       30.50       41.07     23.06 o
  10   0   6      140.01      108.56     30.74 o
  12   0   6     1021.92      973.31    216.48 o
  14   0   6       53.96       18.30     30.47 o
  16   0   6     1012.20     1085.50     98.28 o
 -17   1   6       19.13        3.22     19.35 o
 -16   1   6      339.61      354.81     58.04 o
 -15   1   6       64.65       87.64     49.34 o
 -14   1   6      349.34      312.40     55.20 o
 -13   1   6      255.33      193.29     50.31 o
 -12   1   6      196.47      179.96     46.30 o
 -11   1   6      262.68      190.54     38.80 o
 -10   1   6       28.16       39.89     31.67 o
  -9   1   6      133.39      123.19     17.82 o
  -8   1   6      434.92      361.89     22.01 o
  -7   1   6      588.39      529.04     18.01 o
  -6   1   6     3784.09     3885.53     39.39 o
  -5   1   6    15420.11    15854.63     91.15 o
  -4   1   6     6569.88     6225.54     47.42 o
  -3   1   6     2207.17     2171.09     22.00 o
  -2   1   6      698.04      812.17     17.24 o
  -1   1   6       88.62       82.11     10.37 o
   0   1   6     3221.71     3376.30     31.58 o
   1   1   6    18816.21    19334.40     66.73 o
   2   1   6     7782.19     7865.31     52.73 o
   3   1   6     8062.17     8508.11     52.74 o
   4   1   6      471.63      644.50     18.43 o
   5   1   6     2070.01     2320.16     39.52 o
   6   1   6     1522.93     1494.04     35.18 o
   7   1   6     3156.33     3397.06     39.03 o
   8   1   6     1475.74     1563.25     36.93 o
   9   1   6      621.59      638.12     24.62 o
  10   1   6      985.38      998.36     35.89 o
  11   1   6     1672.35     1705.48     56.13 o
  12   1   6      566.39      547.87     44.51 o
  13   1   6       42.95       11.52     33.87 o
  14   1   6      112.57       90.37     58.86 o
  15   1   6      154.46      137.84     60.08 o
  16   1   6        2.82      -28.28     19.95 o
 -17   2   6      399.64      472.36     66.51 o
 -16   2   6      144.67      111.35     55.58 o
 -15   2   6       28.40       30.79     41.88 o
 -14   2   6       57.02       61.47     28.06 o
 -13   2   6      334.47      243.16     53.47 o
 -12   2   6      305.67      296.01     49.23 o
 -11   2   6     3437.51     3410.05     76.54 o
 -10   2   6     1498.03     1491.34     52.85 o
  -9   2   6     2682.46     2778.35     50.35 o
  -8   2   6       22.35       22.01     10.96 o
  -7   2   6     8953.88     9034.51     85.99 o
  -6   2   6       29.97       40.38     12.23 o
  -5   2   6    19685.92    21187.95     80.80 o
  -4   2   6       71.31       69.71      9.08 o
  -3   2   6     8710.92     9214.71     55.23 o
  -2   2   6      777.92      833.59     15.16 o
  -1   2   6     2225.48     2165.36     30.02 o
   0   2   6      215.57      144.75     13.33 o
   1   2   6      104.32      104.43     10.48 o
   2   2   6    17115.92    18454.96     86.36 o
   3   2   6     2996.21     2634.28     29.17 o
   4   2   6       38.05       13.70      8.18 o
   5   2   6     4743.14     5085.26     54.64 o
   6   2   6      210.16      210.03     21.89 o
   7   2   6       93.42       89.36     11.17 o
   8   2   6      363.27      314.76     18.73 o
   9   2   6      515.84      491.79     26.59 o
  10   2   6        2.99       -0.39      7.39 o
  11   2   6     1563.05     1543.46     50.62 o
  12   2   6      173.56      119.00     42.20 o
  13   2   6      337.80      298.59     47.44 o
  14   2   6      332.80      236.96     49.70 o
  15   2   6      385.54      360.24     66.00 o
  16   2   6      246.75      243.77     57.60 o
 -17   3   6       44.88       76.31     48.75 o
 -16   3   6       77.94       29.37     35.73 o
 -15   3   6      488.64      551.69     58.90 o
 -14   3   6      103.71      116.24     48.91 o
 -13   3   6     1621.26     1677.48     88.37 o
 -12   3   6       52.78       16.45     47.94 o
 -11   3   6      502.29      426.58     44.23 o
 -10   3   6     1119.67     1131.23     40.05 o
  -9   3   6     1009.50     1006.38     43.70 o
  -8   3   6      203.81      162.51     16.44 o
  -7   3   6        0.50        0.12      2.79 o
  -6   3   6      132.55      124.51     11.98 o
  -5   3   6    20944.51    20893.26     82.28 o
  -4   3   6     2966.75     2956.86     40.00 o
  -3   3   6      244.76      134.16      7.80 o
  -2   3   6     3414.47     3598.01     50.54 o
  -1   3   6     1145.23     1459.31     29.73 o
   0   3   6     6249.60     6395.04     47.22 o
   1   3   6    13818.31    14236.15     70.07 o
   2   3   6      571.16      451.83     17.98 o
   3   3   6     1336.46     1437.98     23.60 o
   4   3   6     1371.20     1380.38     24.35 o
   5   3   6       30.08       49.86     11.91 o
   6   3   6     4873.83     5167.33     40.52 o
   7   3   6     1192.82     1122.09     35.33 o
   8   3   6      701.61      677.58     20.92 o
   9   3   6     1028.39     1042.68     31.92 o
  10   3   6      259.33      184.84     26.85 o
  11   3   6     4326.90     4888.93     68.97 o
  12   3   6     1226.83     1318.02     55.23 o
  13   3   6      374.06      342.36     43.27 o
  14   3   6       49.57        0.73     12.67 o
  15   3   6     1082.33     1153.87     75.23 o
  16   3   6      212.46      249.77     66.29 o
 -17   4   6        0.64       -0.11      2.96 o
 -16   4   6       30.54       41.83     42.16 o
 -15   4   6      139.54       99.25     54.84 o
 -14   4   6        1.42      -11.33     20.62 o
 -13   4   6      356.72      336.91     49.70 o
 -12   4   6     1027.83      823.46     73.40 o
 -11   4   6       25.35        7.77     28.84 o
 -10   4   6       88.67      103.76     30.51 o
  -9   4   6     3781.38     3989.75     98.44 o
  -8   4   6     2940.80     3017.11     80.69 o
  -7   4   6     1110.53     1041.59     54.30 o
  -6   4   6     7096.20     7029.38     54.25 o
  -5   4   6     5495.12     5676.94     54.78 o
  -4   4   6      782.65     1004.37     27.40 o
  -3   4   6     1552.76     1569.57     26.89 o
  -2   4   6     2905.47     2762.59     30.46 o
  -1   4   6     1106.34     1068.11     26.17 o
   0   4   6     4487.48     4727.75     44.69 o
   1   4   6      132.74      118.37     14.31 o
   2   4   6     7626.70     7422.83     49.40 o
   3   4   6     2274.79     2324.18     25.12 o
   4   4   6      949.98      825.95     17.94 o
   5   4   6      640.80      564.60     18.98 o
   6   4   6       19.73        0.92      5.90 o
   7   4   6     1263.15     1199.49     43.13 o
   8   4   6     4154.85     4428.52     46.81 o
   9   4   6      412.81      342.43     25.61 o
  10   4   6      440.08      445.27     31.95 o
  11   4   6      662.28      676.89     37.75 o
  12   4   6      190.08      127.07     33.40 o
  13   4   6       75.44       69.07     45.66 o
  14   4   6     1334.96     1477.97     73.73 o
  15   4   6       49.51        0.04     14.78 o
  16   4   6      267.56      300.37     74.57 o
 -16   5   6     1068.21     1202.57     77.10 o
 -15   5   6       85.55       92.18     44.97 o
 -14   5   6      346.09      306.62     54.62 o
 -13   5   6       49.48       32.22     45.99 o
 -12   5   6     1152.02     1083.95     76.84 o
 -11   5   6     1038.05      952.10     54.32 o
 -10   5   6     4119.15     4343.52    104.99 o
  -9   5   6      119.01       90.89     32.71 o
  -8   5   6      201.98      217.62     26.68 o
  -7   5   6      413.57      362.74     16.88 o
  -6   5   6      517.30      426.75     14.99 o
  -5   5   6       74.00       65.50      8.23 o
  -4   5   6    39303.61    40492.51    164.02 o
  -3   5   6       19.64        8.18      7.49 o
  -2   5   6     1081.29     1001.19     31.96 o
  -1   5   6     1123.65     1080.80     25.67 o
   0   5   6     1622.19     1511.53     38.41 o
   1   5   6      952.49     1104.66     24.88 o
   2   5   6     4309.48     4011.63     34.77 o
   3   5   6     3645.57     4068.12     31.59 o
   4   5   6      369.72      416.24     14.80 o
   5   5   6      830.87      796.04     27.99 o
   6   5   6     4104.79     4273.98     41.81 o
   7   5   6     2446.61     2469.90     44.70 o
   8   5   6      549.42      537.17     24.58 o
   9   5   6      635.82      675.40     35.89 o
  10   5   6     2133.00     2189.03     53.27 o
  11   5   6      189.54      138.18     35.71 o
  12   5   6      342.59      312.98     35.61 o
  13   5   6      310.51      288.68     40.08 o
  14   5   6     1692.42     1560.91     69.36 o
  15   5   6       24.57       11.98     40.50 o
  16   5   6      222.39      217.95     71.80 o
 -16   6   6       79.64      110.81     49.98 o
 -15   6   6       49.29       17.47     20.60 o
 -14   6   6       24.72       -0.67     44.23 o
 -13   6   6       18.89        7.89     30.68 o
 -12   6   6      456.36      400.08     56.21 o
 -11   6   6     3157.34     3255.77     81.76 o
 -10   6   6       59.10       53.40     32.37 o
  -9   6   6     1937.18     1807.29     52.94 o
  -8   6   6     3141.82     3264.68     64.99 o
  -7   6   6     1900.29     1874.90     25.77 o
  -6   6   6     5184.50     5047.12     57.82 o
  -5   6   6     4708.19     4831.31     46.71 o
  -4   6   6      518.14      474.88     25.82 o
  -3   6   6       83.18       32.77     13.88 o
  -2   6   6      601.17      642.38     23.91 o
  -1   6   6     4707.38     4914.22     48.37 o
   0   6   6      797.75      639.66     22.05 o
   1   6   6      118.01      105.60     13.52 o
   2   6   6     2882.27     2936.48     31.76 o
   3   6   6     5220.47     4971.89     40.05 o
   4   6   6     1144.27      978.39     20.23 o
   5   6   6     1368.87     1411.10     34.21 o
   6   6   6     3143.11     2840.85     42.58 o
   7   6   6     1372.89     1396.35     37.27 o
   8   6   6        2.91        2.58     11.91 o
   9   6   6     2318.37     2436.33     53.92 o
  10   6   6      704.41      595.21     37.91 o
  11   6   6       60.86       44.35     23.96 o
  12   6   6      232.48      169.64     35.84 o
  13   6   6     2371.58     2698.05     75.12 o
  14   6   6      540.35      505.77     52.64 o
  15   6   6      668.76      697.32     72.57 o
  16   6   6       38.05       25.46     57.89 o
 -16   7   6       96.20       87.99     57.55 o
 -15   7   6      200.71      259.37     58.72 o
 -14   7   6      272.29      191.33     56.64 o
 -13   7   6     2467.26     2638.88     92.96 o
 -12   7   6       18.35       -8.18     30.95 o
 -11   7   6      185.52      145.69     50.69 o
 -10   7   6     1219.83     1285.13     60.78 o
  -9   7   6      932.65      959.44     41.05 o
  -8   7   6     2401.39     2473.80     40.22 o
  -7   7   6     2122.93     2157.17     36.56 o
  -6   7   6     1134.50     1062.27     27.11 o
  -5   7   6    10969.96    11141.77     66.52 o
  -4   7   6       56.60       61.27     21.78 o
  -3   7   6      112.18       37.15     18.91 o
  -2   7   6      392.12      388.32     22.18 o
  -1   7   6      564.21      566.52     16.03 o
   0   7   6       12.56        0.04      3.64 o
   1   7   6     9159.32     8885.53     59.33 o
   2   7   6     2713.95     2956.30     38.79 o
   3   7   6     1711.97     1796.97     28.87 o
   4   7   6      101.05       53.44     14.19 o
   5   7   6      115.35      117.09     19.31 o
   6   7   6     1628.42     1824.26     41.75 o
   7   7   6     3777.06     3970.80     77.83 o
   8   7   6       77.82       71.52     21.79 o
   9   7   6     1009.93      934.63     34.13 o
  10   7   6      431.61      357.35     35.56 o
  11   7   6      853.24      871.37     43.64 o
  12   7   6       22.09        4.66      8.55 o
  13   7   6       25.84       -0.99     22.28 o
  14   7   6        0.74       -2.99     28.34 o
  15   7   6      339.99      372.12     60.19 o
  16   7   6      234.13      252.88     79.09 o
 -16   8   6      443.35      543.47     77.43 o
 -15   8   6        7.02      -20.44     27.25 o
 -14   8   6      221.96      149.07     56.80 o
 -13   8   6      103.39       98.27     45.89 o
 -12   8   6     1824.59     1736.16    103.91 o
 -11   8   6     1480.22     1419.74     61.67 o
 -10   8   6     1973.42     2116.08     78.71 o
  -9   8   6     3251.56     3427.24     95.62 o
  -8   8   6       17.93        7.38      9.55 o
  -7   8   6     3516.59     3606.05     47.13 o
  -6   8   6      733.96      657.00     24.09 o
  -5   8   6     1770.70     1546.50     45.95 o
  -4   8   6      633.94      564.22     33.83 o
  -3   8   6      953.78      799.61     31.16 o
  -2   8   6      512.97      397.03     22.84 o
  -1   8   6      843.30      995.19     23.29 o
   0   8   6     6455.07     6652.10     84.24 o
   1   8   6       81.19       51.52     14.77 o
   2   8   6     2891.69     3093.32     36.66 o
   3   8   6    12834.20    13507.79     89.10 o
   4   8   6     4029.86     4469.95     64.73 o
   5   8   6     2462.46     2254.26     65.49 o
   6   8   6      796.11      884.70     29.48 o
   7   8   6      550.73      437.26     25.68 o
   8   8   6     4093.15     4479.38     62.22 o
   9   8   6       96.25      118.09     23.20 o
  10   8   6      401.28      430.24     36.70 o
  11   8   6      139.15      103.77     32.58 o
  12   8   6      454.61      393.58     40.36 o
  13   8   6       82.95       76.48     36.89 o
  14   8   6     1479.38     1713.15     70.25 o
  15   8   6       10.54       14.34     39.80 o
 -16   9   6      370.06      361.04     72.08 o
 -15   9   6       72.30       53.73     67.68 o
 -14   9   6      331.01      297.96     62.25 o
 -13   9   6       24.52       35.99     42.67 o
 -12   9   6     1480.65     1528.95     68.32 o
 -11   9   6       11.18        1.58     27.50 o
 -10   9   6      802.39      836.68     52.02 o
  -9   9   6     3804.58     3782.60     77.44 o
  -8   9   6      237.00      193.46     21.49 o
  -7   9   6     1464.44     1567.53     44.14 o
  -6   9   6     1770.08     1802.66     38.44 o
  -5   9   6     1436.27     1417.16     46.35 o
  -4   9   6     5172.73     5050.28     73.63 o
  -3   9   6     2113.03     2100.81     53.16 o
  -2   9   6     2348.90     2318.63     42.28 o
  -1   9   6      547.82      593.45     19.78 o
   0   9   6     3294.28     3565.88     44.76 o
   1   9   6     3235.38     3353.67     42.36 o
   2   9   6     3286.80     3275.31     40.89 o
   3   9   6      333.93      332.64     16.43 o
   4   9   6      595.07      717.04     28.89 o
   5   9   6     1396.81     1405.01     55.90 o
   6   9   6     3974.35     4300.37     53.59 o
   7   9   6      261.00      223.60     23.78 o
   8   9   6      205.12      174.90     24.35 o
   9   9   6       21.86       19.56     16.47 o
  10   9   6      502.51      474.84     38.42 o
  11   9   6      446.95      344.10     37.89 o
  12   9   6       15.38       -6.70     12.06 o
  13   9   6        7.07       -7.11     11.97 o
  14   9   6       32.96       14.82     33.96 o
  15   9   6        1.72       27.32     41.61 o
 -16  10   6        3.19      -10.74     46.76 o
 -15  10   6       17.50       74.80     49.77 o
 -14  10   6        6.91       12.19     39.78 o
 -13  10   6      305.49      281.08     53.96 o
 -12  10   6     1575.23     1447.38     66.19 o
 -11  10   6     2168.21     2279.99    110.09 o
 -10  10   6      104.04       73.99     36.39 o
  -9  10   6      226.92      235.84     34.76 o
  -8  10   6     1139.74     1137.62     42.54 o
  -7  10   6      227.90      173.22     22.06 o
  -6  10   6     2707.76     2722.61     52.13 o
  -5  10   6      818.14      816.26     39.75 o
  -4  10   6     1899.90     1940.47     51.17 o
  -3  10   6     1817.02     1662.58     39.58 o
  -2  10   6      241.94      212.57     22.97 o
  -1  10   6     2459.19     2576.03     50.15 o
   0  10   6      302.81      245.75     20.57 o
   1  10   6      711.35      704.14     26.65 o
   2  10   6     6929.12     7125.01     59.94 o
   3  10   6      551.57      414.45     19.61 o
   4  10   6     1606.09     1548.95     23.49 o
   5  10   6      160.42      170.61     19.83 o
   6  10   6     2040.20     1949.36     47.61 o
   7  10   6     2198.22     2304.14     49.86 o
   8  10   6      637.17      577.24     34.62 o
   9  10   6     2419.98     2712.25     57.94 o
  10  10   6      117.06       53.70     22.70 o
  11  10   6       30.63       32.12     30.21 o
  12  10   6      470.06      502.24     45.72 o
  13  10   6      610.78      562.78     47.12 o
  14  10   6     1060.21     1030.07     62.22 o
  15  10   6      233.14      224.95     75.28 o
 -15  11   6       45.18       95.63     63.72 o
 -14  11   6      203.52      159.88     50.48 o
 -13  11   6      700.76      746.67     61.97 o
 -12  11   6        2.49      -12.79     23.22 o
 -11  11   6      214.26      221.22     43.92 o
 -10  11   6        4.45        1.30     12.58 o
  -9  11   6     1303.44     1252.39    126.10 o
  -8  11   6     2338.23     2396.64     47.52 o
  -7  11   6     2093.03     2178.62     44.65 o
  -6  11   6     2098.96     2071.44     48.39 o
  -5  11   6     3132.78     3455.39     76.70 o
  -4  11   6     3595.04     3779.50     76.21 o
  -3  11   6     1689.86     1710.72     44.37 o
  -2  11   6     1495.75     1489.50     40.56 o
  -1  11   6     1545.83     1429.61     39.89 o
   0  11   6       99.35       60.69     21.89 o
   1  11   6    12370.45    13403.15     86.04 o
   2  11   6     6055.53     6380.55     86.54 o
   3  11   6     1001.03      858.55     26.31 o
   4  11   6       11.51        9.91     11.16 o
   5  11   6     2320.35     2395.57     41.60 o
   6  11   6      582.32      507.05     33.04 o
   7  11   6      893.37      841.07     47.21 o
   8  11   6      500.89      445.53     40.44 o
   9  11   6     2081.98     2047.69     58.73 o
  10  11   6      100.24       32.76     28.52 o
  11  11   6      556.91      566.43     45.36 o
  12  11   6        5.04       -5.56     16.62 o
  13  11   6      453.43      481.64     53.57 o
  14  11   6      111.29      139.50     45.89 o
  15  11   6     1045.26     1383.41    103.83 o
 -15  12   6        6.37       65.53     69.02 o
 -14  12   6      218.87      177.95     60.10 o
 -13  12   6       38.67       -3.96     10.46 o
 -12  12   6      259.47      174.47     58.84 o
 -11  12   6     4434.50     4763.07    113.67 o
 -10  12   6      876.36      664.68     93.83 o
  -9  12   6     3391.69     3478.73     92.20 o
  -8  12   6       87.04       38.46     21.07 o
  -7  12   6      226.04      214.93     27.20 o
  -6  12   6      335.92      311.78     29.53 o
  -5  12   6     1440.32     1497.33     55.70 o
  -4  12   6     2316.77     2347.97     66.10 o
  -3  12   6     2169.10     2209.80     50.01 o
  -2  12   6      361.73      271.03     27.93 o
  -1  12   6      242.48      216.02     24.08 o
   0  12   6     1771.93     1779.84     40.22 o
   1  12   6      300.72      304.58     26.10 o
   2  12   6     1317.04     1347.03     33.43 o
   3  12   6     4157.95     4298.69     51.09 o
   4  12   6        8.87        7.66     11.23 o
   5  12   6      576.78      456.31     23.58 o
   6  12   6     1393.70     1452.40     45.12 o
   7  12   6       83.42       63.04     29.08 o
   8  12   6     2315.25     2299.76     66.93 o
   9  12   6     3234.61     3534.23     73.64 o
  10  12   6     1022.57      974.72     52.00 o
  11  12   6       67.44       26.78     27.41 o
  12  12   6      449.51      392.02     47.48 o
  13  12   6     1959.66     2328.19     83.30 o
  14  12   6     1968.12     2325.15     80.11 o
  15  12   6       10.27        7.08     25.18 o
 -15  13   6      110.57      136.33     84.09 o
 -14  13   6      454.68      509.69     86.90 o
 -13  13   6      201.67      230.10     59.27 o
 -12  13   6      669.56      756.26     67.48 o
 -11  13   6       42.27      -15.80     52.03 o
 -10  13   6     1334.39     1145.43     68.94 o
  -9  13   6      224.43      196.35     47.10 o
  -8  13   6      460.15      506.76     43.55 o
  -7  13   6      204.21      154.92     32.37 o
  -6  13   6     2188.46     2080.99     62.23 o
  -5  13   6     3306.73     3445.51     82.87 o
  -4  13   6      642.80      568.01     35.45 o
  -3  13   6      306.24      295.29     29.55 o
  -2  13   6      593.17      586.06     33.75 o
  -1  13   6       28.86        7.69      8.87 o
   0  13   6     6575.05     6982.30     75.26 o
   1  13   6     2048.05     1902.69     45.36 o
   2  13   6     1108.86     1147.72     34.41 o
   3  13   6      525.23      439.52     29.93 o
   4  13   6     2250.22     2273.96     31.67 o
   5  13   6      547.76      419.79     28.91 o
   6  13   6     2826.68     2822.81     81.18 o
   7  13   6        1.11      -16.70     21.32 o
   8  13   6      480.39      345.38     44.57 o
   9  13   6      377.68      378.05     45.30 o
  10  13   6      584.67      559.40     46.21 o
  11  13   6      103.36       57.16     39.05 o
  12  13   6       92.00       77.89     38.77 o
  13  13   6      868.11      908.54     61.17 o
  14  13   6       70.31       86.10     39.87 o
 -14  14   6       70.67       77.27     82.25 o
 -13  14   6      170.11       92.12     52.97 o
 -12  14   6     1751.48     1903.18     89.09 o
 -11  14   6       54.37       14.68     20.51 o
 -10  14   6     1363.04     1233.11     71.21 o
  -9  14   6      555.41      419.31     67.33 o
  -8  14   6       14.41       40.59     29.71 o
  -7  14   6       44.59       50.10     27.83 o
  -6  14   6      849.01      768.15     52.18 o
  -5  14   6     2403.13     2478.75     76.14 o
  -4  14   6      424.48      382.99     29.83 o
  -3  14   6     1443.32     1373.70     45.56 o
  -2  14   6       17.22        4.08      9.07 o
  -1  14   6       42.74       12.16     14.75 o
   0  14   6     1218.06     1243.93     38.70 o
   1  14   6      177.62      154.30     23.36 o
   2  14   6     3236.03     3360.99     50.14 o
   3  14   6      259.27      217.55     21.24 o
   4  14   6       26.70        8.89     14.03 o
   5  14   6       67.07       50.80     28.98 o
   6  14   6      264.91      324.28     40.05 o
   7  14   6     2635.62     2702.56    105.26 o
   8  14   6     6978.08     8303.08    119.04 o
   9  14   6      963.73      913.94     58.25 o
  10  14   6     1102.86     1125.88     63.23 o
  11  14   6       36.80       28.09     42.07 o
  12  14   6       54.19       66.79     41.09 o
  13  14   6      117.22      124.99     46.76 o
  14  14   6     1298.95     1416.45     81.95 o
 -14  15   6       65.00        6.94     19.39 o
 -13  15   6      747.41      796.41     87.01 o
 -12  15   6      940.72      882.07     88.61 o
 -11  15   6      192.82      148.70     47.41 o
 -10  15   6      243.55      212.38     57.37 o
  -9  15   6       63.20       68.04     46.39 o
  -8  15   6        9.15       -8.75     19.03 o
  -7  15   6     1523.17     1533.28     56.84 o
  -6  15   6        1.33      -20.07     28.36 o
  -5  15   6        5.56       -3.61     15.48 o
  -4  15   6     2782.25     3043.54     57.98 o
  -3  15   6       14.58       -0.06      6.74 o
  -2  15   6     1698.38     1788.15     46.43 o
  -1  15   6       53.77       13.99     12.54 o
   0  15   6     2076.64     2115.98     50.65 o
   1  15   6      313.12      282.68     26.03 o
   2  15   6       70.93       36.51     17.63 o
   3  15   6     6405.33     6787.10     64.96 o
   4  15   6      507.00      489.17     35.31 o
   5  15   6     1878.09     1946.04     63.28 o
   6  15   6      931.25      817.64     43.80 o
   7  15   6     2355.92     2453.20     63.28 o
   8  15   6        0.54        7.36     15.19 o
   9  15   6      479.13      424.41     47.20 o
  10  15   6      419.74      354.06     53.46 o
  11  15   6        6.16       -3.45      7.76 o
  12  15   6      179.54      175.73     51.22 o
  13  15   6        6.76      -26.94     30.51 o
  14  15   6       40.65       33.39     23.59 o
 -14  16   6      131.47      118.89     58.58 o
 -13  16   6      138.28      174.17     83.16 o
 -12  16   6       22.31       -2.48     23.69 o
 -11  16   6     3923.28     4534.13    118.34 o
 -10  16   6       41.90       -2.04     23.51 o
  -9  16   6       19.11       36.77     58.38 o
  -8  16   6      870.27      760.64     50.72 o
  -7  16   6      568.01      503.60     44.54 o
  -6  16   6       28.53       17.13     35.15 o
  -5  16   6     1452.53     1465.61     65.73 o
  -4  16   6      980.43      901.73     44.34 o
  -3  16   6      357.76      307.67     32.20 o
  -2  16   6      738.14      637.51     35.94 o
  -1  16   6       50.53       26.37     17.61 o
   0  16   6        0.99       -6.93      8.91 o
   1  16   6     1309.99     1363.03     38.61 o
   2  16   6       24.51       18.64     23.49 o
   3  16   6      660.60      626.93     28.15 o
   4  16   6      247.40      216.19     29.35 o
   5  16   6      374.33      406.43     37.12 o
   6  16   6      210.44      156.02     34.84 o
   7  16   6     4044.04     4508.25     94.98 o
   8  16   6      154.72      104.77     51.81 o
   9  16   6     3435.92     3948.37     96.00 o
  10  16   6      363.43      335.24     53.78 o
  11  16   6       11.61       -0.33     33.73 o
  12  16   6       17.48       35.03     40.54 o
  13  16   6      391.51      425.20     59.03 o
 -13  17   6      183.67      214.31     75.07 o
 -12  17   6      221.89      146.92     66.48 o
 -11  17   6      172.38      226.10     65.04 o
 -10  17   6     1126.77     1109.24     85.51 o
  -9  17   6      258.98      259.20     60.97 o
  -8  17   6      518.20      528.75     48.32 o
  -7  17   6      423.90      376.85     42.97 o
  -6  17   6       39.96       -0.73     28.78 o
  -5  17   6     1141.96     1075.25     62.38 o
  -4  17   6      406.01      375.94     36.97 o
  -3  17   6      958.46      918.95     47.31 o
  -2  17   6      751.52      694.94     40.89 o
  -1  17   6        7.38       -9.65     24.91 o
   0  17   6     1603.43     1664.88     46.95 o
   1  17   6      564.01      535.27     30.72 o
   2  17   6      680.72      675.81     30.97 o
   3  17   6      356.21      221.08     26.50 o
   4  17   6      130.09       90.54     37.46 o
   5  17   6      421.29      388.01     38.60 o
   6  17   6     2184.05     2202.07     69.66 o
   7  17   6      847.15      884.30     63.83 o
   8  17   6       45.78       16.57     21.72 o
   9  17   6      157.65      186.69     48.21 o
  10  17   6      366.32      395.52     49.43 o
  11  17   6      240.70      246.11     55.56 o
  12  17   6      135.68      143.24     51.08 o
  13  17   6        4.29      -28.09     28.77 o
 -13  18   6        3.13       81.75     83.65 o
 -12  18   6     1586.60     1839.07    117.02 o
 -11  18   6        2.61       38.70     60.50 o
 -10  18   6      709.72      697.19     87.35 o
  -9  18   6       44.70       -0.92     13.10 o
  -8  18   6        4.81        0.91     16.21 o
  -7  18   6      264.25      270.28     47.45 o
  -6  18   6     1742.90     1889.95     77.71 o
  -5  18   6      299.20      237.22     48.30 o
  -4  18   6       28.64       -0.24     15.95 o
  -3  18   6      302.56      231.25     35.75 o
  -2  18   6       78.10       72.85     35.03 o
  -1  18   6       23.30        4.08     15.61 o
   0  18   6     1649.25     1714.51     53.53 o
   1  18   6      931.07      889.93     38.18 o
   2  18   6      541.04      482.16     29.72 o
   3  18   6      624.91      631.84     38.96 o
   4  18   6       14.25        0.45      7.99 o
   5  18   6        0.01       -2.31     13.75 o
   6  18   6      719.16      658.47     52.31 o
   7  18   6      284.44      281.71     48.29 o
   8  18   6     3929.28     4534.97    105.48 o
   9  18   6      201.30      177.96     52.59 o
  10  18   6       73.45      125.80     42.04 o
  11  18   6       68.72       47.55     50.68 o
  12  18   6      308.00      306.72     74.15 o
 -12  19   6      308.22      328.00     84.75 o
 -11  19   6      119.86      121.86     87.77 o
 -10  19   6      557.83      639.98     78.99 o
  -9  19   6      620.55      630.16     81.11 o
  -8  19   6        7.12       -7.43     34.39 o
  -7  19   6      116.31      118.05     42.85 o
  -6  19   6      164.86      109.32     47.83 o
  -5  19   6      636.73      492.49     56.44 o
  -4  19   6      338.47      236.54     40.30 o
  -3  19   6      122.40       76.20     37.26 o
  -2  19   6     2166.24     2404.01     68.74 o
  -1  19   6       52.70        6.56     23.91 o
   0  19   6     1407.11     1577.75     53.16 o
   1  19   6      848.86      845.72     38.61 o
   2  19   6       23.12        7.53     17.94 o
   3  19   6      204.02      153.55     39.91 o
   4  19   6     1555.71     1694.69     86.09 o
   5  19   6      567.91      536.89     45.45 o
   6  19   6      440.87      379.72     45.66 o
   7  19   6      555.80      492.81     52.96 o
   8  19   6      535.60      477.91     56.69 o
   9  19   6      381.11      309.43     56.15 o
  10  19   6      598.21      573.91     59.08 o
  11  19   6      578.83      574.12     67.21 o
  12  19   6      419.38      377.24     67.66 o
 -12  20   6       52.95       26.53     59.69 o
 -11  20   6     1585.65     1721.92    142.61 o
 -10  20   6        7.40       -6.38     15.46 o
  -9  20   6       50.05       50.19     65.58 o
  -8  20   6        2.89       -3.46     49.63 o
  -7  20   6      495.57      326.48     53.87 o
  -6  20   6        1.63       -2.91     39.23 o
  -5  20   6      682.36      643.99     49.83 o
  -4  20   6       18.55        2.37     15.35 o
  -3  20   6      681.30      607.48     49.97 o
  -2  20   6      103.43      117.51     39.36 o
  -1  20   6       21.67       23.50     36.24 o
   0  20   6       13.30        1.73      5.98 o
   1  20   6      191.25      164.73     32.46 o
   2  20   6        8.86        8.68     17.68 o
   3  20   6      345.01      323.08     41.45 o
   4  20   6       16.03       -2.89      9.75 o
   5  20   6      689.29      575.73     51.25 o
   6  20   6       34.58       -0.41     19.68 o
   7  20   6     2399.79     2511.06     89.40 o
   8  20   6     1037.15     1133.02     71.22 o
   9  20   6      725.52      847.39     68.53 o
  10  20   6        0.07      -19.09     18.66 o
  11  20   6       98.51      119.50     65.67 o
 -11  21   6      149.75      118.50     76.23 o
 -10  21   6       19.72       48.66    120.19 o
  -9  21   6      233.99      133.84     69.83 o
  -8  21   6        2.56      -37.02     45.19 o
  -7  21   6       95.27      106.80     54.21 o
  -6  21   6       86.23       35.97     49.15 o
  -5  21   6      746.02      694.14     57.57 o
  -4  21   6        2.78      -12.79     35.86 o
  -3  21   6      263.12      221.09     50.98 o
  -2  21   6      157.34      102.61     42.82 o
  -1  21   6       14.96        0.63     22.74 o
   0  21   6      703.93      706.61     44.66 o
   1  21   6      692.61      702.11     45.18 o
   2  21   6       47.15       13.14     12.29 o
   3  21   6      106.03       78.46     38.52 o
   4  21   6       14.95       -0.01     32.32 o
   5  21   6      511.87      462.60     50.35 o
   6  21   6      842.87      803.91     56.88 o
   7  21   6     1858.01     2077.86     92.34 o
   8  21   6       92.19       60.67     46.62 o
   9  21   6       43.98       33.23     37.01 o
  10  21   6       22.30        7.98     29.50 o
 -10  22   6      334.95      354.85    111.14 o
  -9  22   6       29.64       35.54    105.35 o
  -8  22   6       33.60       13.31     37.91 o
  -7  22   6      129.88      106.69     55.94 o
  -6  22   6       71.63       11.90     31.16 o
  -5  22   6        6.48      -25.57     26.76 o
  -4  22   6      427.46      339.00     55.86 o
  -3  22   6     1027.33      987.39     69.60 o
  -2  22   6      413.55      372.48     50.64 o
  -1  22   6      240.28      133.98     38.36 o
   0  22   6     1169.28     1058.19     49.33 o
   1  22   6      104.65       93.86     42.83 o
   2  22   6      982.14      912.41     58.06 o
   3  22   6       88.65      120.39     38.95 o
   4  22   6        4.70       -8.24     40.75 o
   5  22   6       91.19      105.66     48.85 o
   6  22   6      194.34      184.37     48.84 o
   7  22   6       33.83       -6.15     29.25 o
   8  22   6      869.68      954.02     72.91 o
   9  22   6     1196.49     1279.65     80.49 o
  10  22   6       75.85       94.77     53.60 o
  -9  23   6      141.57      116.00     96.40 o
  -8  23   6      428.27      415.31     71.95 o
  -7  23   6       36.06        0.15     10.64 o
  -6  23   6      317.05      281.68     73.05 o
  -5  23   6      298.81      264.57     78.78 o
  -4  23   6      281.35      212.69     48.94 o
  -3  23   6      246.85      280.70     49.69 o
  -2  23   6      298.87      174.63     51.97 o
  -1  23   6      156.98      119.39     41.51 o
   0  23   6      237.08      221.37     49.11 o
   1  23   6      252.83      210.03     48.02 o
   2  23   6      992.23      912.18     57.88 o
   3  23   6      178.71      101.01     42.68 o
   4  23   6      288.18      274.47     47.42 o
   5  23   6        4.62      -19.62     36.31 o
   6  23   6      369.06      372.75     54.91 o
   7  23   6        5.17        0.28     11.38 o
   8  23   6      210.75      204.49     57.03 o
   9  23   6        9.89       40.45     32.58 o
  -8  24   6      404.88      435.16    100.83 o
  -7  24   6      508.92      521.49     89.25 o
  -6  24   6       15.57      -16.01     70.88 o
  -5  24   6      135.11       11.58     38.81 o
  -4  24   6      464.13      460.08     65.90 o
  -3  24   6      659.70      623.79     61.33 o
  -2  24   6      190.57      165.18     46.99 o
  -1  24   6      836.71      946.80     58.85 o
   0  24   6       81.54       65.57     67.90 o
   1  24   6        0.05      -31.94     38.16 o
   2  24   6       29.90        1.64      7.82 o
   3  24   6        7.53      -40.20     20.10 o
   4  24   6      307.34      269.02     48.76 o
   5  24   6       15.35        5.00     11.98 o
   6  24   6       71.74      102.34     46.10 o
   7  24   6      415.33      453.25     68.27 o
   8  24   6     2696.42     3234.15    102.04 o
  -7  25   6      276.62      269.50     71.72 o
  -6  25   6      161.51      147.99     56.64 o
  -5  25   6      113.40      103.70     65.66 o
  -4  25   6      451.62      399.67     64.95 o
  -3  25   6        6.85       14.91     34.75 o
  -2  25   6      236.30      257.31     55.35 o
  -1  25   6        4.94       -2.69     13.64 o
   0  25   6      912.63      940.54     77.62 o
   1  25   6      474.96      432.62     61.91 o
   2  25   6      102.55       83.10     59.68 o
   3  25   6       37.83       23.68     30.80 o
   4  25   6     1228.58     1385.06     74.97 o
   5  25   6      437.40      435.28     55.64 o
   6  25   6       72.37       39.54     37.39 o
   7  25   6      667.96      726.01     77.98 o
  -6  26   6      136.27       57.78     46.63 o
  -5  26   6       22.93       29.15     45.43 o
  -4  26   6      235.07      285.76     70.20 o
  -3  26   6      680.95      636.17     74.15 o
  -2  26   6      252.33      293.89     65.74 o
  -1  26   6       11.46        0.97     56.87 o
   0  26   6      198.07      123.25     63.42 o
   1  26   6       88.36       98.82     49.90 o
   2  26   6       55.89       48.43     39.65 o
   3  26   6        3.20       -2.66     25.93 o
   4  26   6      792.38     1046.74     78.63 o
   5  26   6      523.75      519.42     71.32 o
  -4  27   6      527.75      499.88     78.62 o
  -3  27   6      303.77      304.74     65.52 o
  -2  27   6        3.39        0.73     47.57 o
  -1  27   6        0.58       -7.78     49.50 o
   0  27   6      659.14      754.07     73.90 o
   1  27   6        5.83      -20.14     31.00 o
   2  27   6      181.71      174.46     54.87 o
   3  27   6      186.37      198.20     61.57 o
 -15   0   7       19.43       35.10     74.42 o
 -13   0   7     1002.25      891.84     94.45 o
 -11   0   7     4590.07     4746.57    115.51 o
  -9   0   7      646.64      645.36     53.63 o
  -7   0   7      431.51      425.77     66.94 o
  -5   0   7     1177.41      927.48     39.84 o
  -3   0   7    25284.15    26693.56    194.57 o
  -1   0   7       53.26       63.76     17.56 o
   1   0   7      246.17      233.56     26.03 o
   3   0   7    36512.94    38293.36    167.10 o
   5   0   7       40.31       64.39     25.08 o
   7   0   7      206.65      145.27     17.28 o
   9   0   7     6917.73     7349.71     92.64 o
  11   0   7      716.08      651.98     56.65 o
  13   0   7     1469.27     1510.52     92.14 o
  15   0   7      152.18      125.48     95.32 o
 -16   1   7      105.04      115.22     57.26 o
 -15   1   7      280.97      206.82     59.54 o
 -14   1   7       33.25       22.54     33.64 o
 -13   1   7      787.37      771.15     61.36 o
 -12   1   7       34.58        8.10     32.31 o
 -11   1   7      251.26      237.17     34.28 o
 -10   1   7     1519.16     1451.00     49.84 o
  -9   1   7      504.52      350.67     36.88 o
  -8   1   7     1063.67      899.36     42.64 o
  -7   1   7     1243.65     1152.51     30.55 o
  -6   1   7       10.06       12.74      7.26 o
  -5   1   7     5657.99     5688.30     63.11 o
  -4   1   7    10129.47    10335.24     44.12 o
  -3   1   7      693.78      902.54     17.93 o
  -2   1   7     3830.08     4235.66     30.37 o
  -1   1   7     1814.63     1529.41     23.36 o
   0   1   7       39.75        4.90      5.47 o
   1   1   7    15712.50    16504.31     79.06 o
   2   1   7     6870.81     6864.88     55.06 o
   3   1   7     8627.90     9515.62     63.84 o
   4   1   7        2.62        6.32      6.91 o
   5   1   7      307.73      227.76     20.15 o
   6   1   7     1573.84     1524.33     37.56 o
   7   1   7     4660.89     4623.29     41.60 o
   8   1   7      190.55      178.38     17.88 o
   9   1   7      151.25       79.73     20.22 o
  10   1   7     2222.79     2356.84     70.23 o
  11   1   7        6.19       -1.54      7.25 o
  12   1   7      140.01       67.95     40.59 o
  13   1   7      434.73      359.31     56.71 o
  14   1   7       71.86       77.41     56.33 o
  15   1   7       57.20       53.16     49.44 o
  16   1   7       58.04       16.85     24.76 o
 -16   2   7      791.84      902.62     72.77 o
 -15   2   7        1.36        1.83     29.13 o
 -14   2   7      349.69      278.08     55.05 o
 -13   2   7       29.83       39.88     44.66 o
 -12   2   7       92.59       77.90     41.32 o
 -11   2   7        0.94       10.01     12.24 o
 -10   2   7      166.17      135.28     32.20 o
  -9   2   7       54.53       65.80     29.86 o
  -8   2   7     7113.78     7441.21     69.42 o
  -7   2   7     1448.83     1578.54     29.06 o
  -6   2   7     5573.80     5790.79     53.94 o
  -5   2   7      319.84      328.92     12.26 o
  -4   2   7     3950.65     4070.83     39.56 o
  -3   2   7      288.27      228.70      9.34 o
  -2   2   7       60.41        3.82      6.13 o
  -1   2   7     1837.70     2043.08     28.34 o
   0   2   7     3512.87     3837.25     31.86 o
   1   2   7        1.01       -3.88      3.36 o
   2   2   7    45662.80    48656.68    161.50 o
   3   2   7     2471.19     2284.72     48.19 o
   4   2   7     7281.12     7648.07     54.24 o
   5   2   7      473.77      386.33     21.54 o
   6   2   7      104.37       64.07     15.72 o
   7   2   7       37.27        6.54     10.32 o
   8   2   7     5461.48     5877.53     60.25 o
   9   2   7      777.43      788.86     31.25 o
  10   2   7      262.44      200.87     26.02 o
  11   2   7       85.94      106.98     35.10 o
  12   2   7        8.96       -1.77      7.58 o
  13   2   7      530.56      444.12     54.94 o
  14   2   7      394.84      258.42     50.91 o
  15   2   7      144.70      136.76     55.29 o
  16   2   7      720.08      697.73     64.78 o
 -16   3   7      451.77      504.23     63.85 o
 -15   3   7      157.48      196.12     53.55 o
 -14   3   7       82.10       91.81     54.47 o
 -13   3   7       42.00       24.58     29.01 o
 -12   3   7        2.66        1.66     11.71 o
 -11   3   7     2257.12     2215.18     66.72 o
 -10   3   7     2625.21     2889.80     70.52 o
  -9   3   7      927.34      932.58     45.13 o
  -8   3   7     8170.27     8312.09     99.52 o
  -7   3   7      127.90      121.96     16.79 o
  -6   3   7      189.25      164.09     14.74 o
  -5   3   7     1631.99     1641.46     23.90 o
  -4   3   7     8310.60     8409.34     52.48 o
  -3   3   7        1.71        5.24      3.95 o
  -2   3   7     5630.07     5810.35     40.21 o
  -1   3   7      565.44      705.40     22.60 o
   0   3   7     6337.66     6242.77     52.30 o
   1   3   7     2526.71     2389.36     31.49 o
   2   3   7     6906.08     7078.67     52.30 o
   3   3   7     1951.07     2144.90     32.62 o
   4   3   7      426.78      428.35     18.52 o
   5   3   7       18.73        5.04      8.72 o
   6   3   7       34.41       17.62      6.48 o
   7   3   7     3518.45     3684.98     44.65 o
   8   3   7      544.05      480.84     30.18 o
   9   3   7     1414.13     1420.65     39.50 o
  10   3   7     5654.41     6431.85     76.22 o
  11   3   7       27.96        4.86     10.27 o
  12   3   7      623.33      674.58     49.16 o
  13   3   7       24.84      -16.23     22.09 o
  14   3   7       37.10        5.08     15.11 o
  15   3   7       77.80        2.19     25.96 o
  16   3   7        4.41       -6.04     35.52 o
 -16   4   7       37.01       59.74     57.05 o
 -15   4   7       24.42       19.40     17.77 o
 -14   4   7      533.76      473.82     57.51 o
 -13   4   7       16.65      -23.48     30.26 o
 -12   4   7       34.83      -11.84     36.41 o
 -11   4   7     3431.60     3445.67     80.23 o
 -10   4   7     1751.18     1779.39     58.19 o
  -9   4   7     4038.62     4280.76     79.22 o
  -8   4   7     3704.15     3909.29     54.94 o
  -7   4   7      837.16      933.03     27.87 o
  -6   4   7     5758.85     5836.72     57.64 o
  -5   4   7     3194.93     3373.94     44.74 o
  -4   4   7       60.56       54.63     14.41 o
  -3   4   7     5092.97     4791.04     45.69 o
  -2   4   7       31.95       39.98     10.25 o
  -1   4   7      138.13      150.61     17.55 o
   0   4   7      786.87      819.03     29.39 o
   1   4   7      248.80      235.71     16.54 o
   2   4   7    12739.79    13577.88     83.65 o
   3   4   7    54194.14    57012.92    137.62 o
   4   4   7      897.75      914.47     18.46 o
   5   4   7     1267.84     1328.66     31.08 o
   6   4   7     1046.68     1075.32     32.13 o
   7   4   7       10.14        2.61     10.71 o
   8   4   7      402.26      399.71     24.18 o
   9   4   7      591.40      477.87     33.87 o
  10   4   7       73.74       62.84     26.33 o
  11   4   7     1206.13     1330.41     56.01 o
  12   4   7      107.94       84.96     43.15 o
  13   4   7      823.85      849.04     61.07 o
  14   4   7      110.20        7.49     43.75 o
  15   4   7       49.02        5.80     25.70 o
  16   4   7      190.59      181.71     72.65 o
 -16   5   7      108.85      123.34     52.85 o
 -15   5   7      515.51      492.72     60.22 o
 -14   5   7       31.07       25.30     40.80 o
 -13   5   7       63.35       11.37     26.05 o
 -12   5   7        0.37       -7.73     26.66 o
 -11   5   7     3376.95     3433.12     87.46 o
 -10   5   7     1912.15     1957.95     60.60 o
  -9   5   7       69.33       31.01     27.07 o
  -8   5   7      361.21      350.36     22.51 o
  -7   5   7     1551.26     1583.10     64.45 o
  -6   5   7      230.04      212.47     13.74 o
  -5   5   7    10517.68    10647.72     95.62 o
  -4   5   7      989.47      959.40     29.36 o
  -3   5   7      230.45      135.13     14.65 o
  -2   5   7      217.01      222.92     18.76 o
  -1   5   7        6.21        7.31      7.68 o
   0   5   7      313.91      253.47     19.15 o
   1   5   7     8648.31     8738.83     65.74 o
   2   5   7        5.64        0.35      9.31 o
   3   5   7       85.86       54.25     13.94 o
   4   5   7     5257.59     5359.93     37.73 o
   5   5   7       58.22       69.94     12.91 o
   6   5   7     1587.70     1613.00     49.69 o
   7   5   7     2890.92     2968.71     44.40 o
   8   5   7      133.27      121.02     22.67 o
   9   5   7     6160.67     6655.82     82.16 o
  10   5   7       16.86        5.15     20.31 o
  11   5   7      316.10      295.84     35.46 o
  12   5   7      112.16       93.23     35.03 o
  13   5   7      322.63      267.08     45.89 o
  14   5   7      657.64      572.94     71.55 o
  15   5   7      181.09      224.59     66.90 o
  16   5   7      169.77      211.40     74.61 o
 -16   6   7      484.20      534.04     70.61 o
 -15   6   7       74.05       77.95     58.24 o
 -14   6   7      111.38       77.69     56.14 o
 -13   6   7      314.40      287.62     59.92 o
 -12   6   7      934.09      845.49     75.97 o
 -11   6   7     1095.80      921.98     57.99 o
 -10   6   7       32.70       12.70     29.83 o
  -9   6   7     3441.55     3621.18     72.63 o
  -8   6   7     2309.91     2329.76     54.10 o
  -7   6   7     5246.36     5483.38     69.45 o
  -6   6   7     1193.57     1037.40     36.12 o
  -5   6   7     3026.36     3112.94     50.11 o
  -4   6   7     2247.45     2407.25     42.90 o
  -3   6   7     4258.50     4195.42     50.86 o
  -2   6   7       12.24       28.11     12.87 o
  -1   6   7      417.05      396.57     20.79 o
   0   6   7     1217.56     1213.32     29.01 o
   1   6   7     1994.10     2193.59     35.79 o
   2   6   7      517.16      394.46     16.88 o
   3   6   7    19937.17    20443.43     78.72 o
   4   6   7      152.09      122.81     13.69 o
   5   6   7     1465.91     1434.10     34.84 o
   6   6   7        2.27       -4.37     10.83 o
   7   6   7      595.91      501.69     25.37 o
   8   6   7     2586.17     2695.23     59.49 o
   9   6   7     1218.51     1126.42     43.68 o
  10   6   7     1083.94      988.60     44.23 o
  11   6   7      347.49      355.74     36.99 o
  12   6   7       92.31       59.93     38.23 o
  13   6   7       33.22        4.58     46.01 o
  14   6   7      903.36      935.99     60.92 o
  15   6   7       52.58       -7.15     43.08 o
 -16   7   7      524.60      649.43     70.82 o
 -15   7   7       37.48       19.46     18.45 o
 -14   7   7       45.29        9.99     35.22 o
 -13   7   7        0.35      -47.82     66.14 o
 -12   7   7      878.83      879.23     97.07 o
 -11   7   7      312.63      234.30     76.55 o
 -10   7   7     2578.65     2768.67     76.37 o
  -9   7   7     2528.11     2420.48     57.79 o
  -8   7   7      159.65       97.10     25.25 o
  -7   7   7       11.00        0.20      4.91 o
  -6   7   7      523.64      514.34     17.69 o
  -5   7   7       18.64       -3.65     15.13 o
  -4   7   7     8028.37     8053.60     82.03 o
  -3   7   7     2567.74     2736.46     50.35 o
  -2   7   7      131.09      211.20     20.30 o
  -1   7   7      110.79       90.65     16.14 o
   0   7   7     2095.50     2128.81     37.26 o
   1   7   7       50.63       21.91     10.52 o
   2   7   7     3310.93     3234.89     36.40 o
   3   7   7     2441.52     2527.12     39.67 o
   4   7   7     1593.44     1474.02     30.48 o
   5   7   7     7227.89     8139.41     72.26 o
   6   7   7      266.52      244.07     23.55 o
   7   7   7       66.84       45.80     18.80 o
   8   7   7      296.73      232.40     25.31 o
   9   7   7     1252.16     1190.77     42.14 o
  10   7   7     4470.86     5061.97     82.75 o
  11   7   7       44.19       26.67     14.21 o
  12   7   7       86.52       54.53     26.55 o
  13   7   7      184.91      150.11     41.95 o
  14   7   7      193.91      156.96     49.25 o
  15   7   7      420.71      367.86     67.19 o
 -16   8   7       55.17       29.99     33.32 o
 -15   8   7        3.33       18.00     34.72 o
 -14   8   7      359.00      260.87     69.43 o
 -13   8   7      340.87      360.16     58.08 o
 -12   8   7      112.15       74.47     56.45 o
 -11   8   7     2964.33     3119.54     91.02 o
 -10   8   7      613.28      498.30     42.55 o
  -9   8   7      227.63      229.63     31.32 o
  -8   8   7        3.94       -8.98     14.94 o
  -7   8   7       10.18        2.57     10.25 o
  -6   8   7     2586.59     2597.98     39.85 o
  -5   8   7      312.59      246.25     28.26 o
  -4   8   7     1531.32     1474.59     45.30 o
  -3   8   7      101.46       47.47     18.95 o
  -2   8   7     3034.86     3102.25     44.86 o
  -1   8   7      114.86       77.43     17.70 o
   0   8   7      714.80      726.04     24.20 o
   1   8   7       82.72       88.98     18.04 o
   2   8   7     3732.32     3774.29     39.20 o
   3   8   7      702.66      720.44     21.85 o
   4   8   7    14345.88    14727.91    155.06 o
   5   8   7        0.32       -2.94      7.89 o
   6   8   7     1109.92     1023.91     31.80 o
   7   8   7      145.12      128.87     20.72 o
   8   8   7     2872.73     3082.18     52.21 o
   9   8   7     2243.01     2458.43     56.55 o
  10   8   7       71.50        2.28     27.86 o
  11   8   7      174.66      141.61     34.53 o
  12   8   7      289.29      216.23     40.85 o
  13   8   7      257.02      207.30     46.73 o
  14   8   7      205.98      202.82     47.34 o
  15   8   7       34.64       22.40     24.89 o
 -15   9   7      685.45      673.91     75.71 o
 -14   9   7       88.94       73.64     62.78 o
 -13   9   7     2050.19     2184.28     90.52 o
 -12   9   7       22.32      -12.70     33.12 o
 -11   9   7       15.12       13.83     16.59 o
 -10   9   7      375.12      371.14     51.33 o
  -9   9   7      231.85      239.55     31.94 o
  -8   9   7     3758.30     3910.57     61.95 o
  -7   9   7      982.84      848.73     28.23 o
  -6   9   7      607.31      571.89     30.33 o
  -5   9   7     4814.75     5104.15     80.21 o
  -4   9   7       60.91       99.84     28.82 o
  -3   9   7       55.34       52.25     23.89 o
  -2   9   7     1836.68     1763.39     31.56 o
  -1   9   7     3471.71     3480.28     38.31 o
   0   9   7     2131.24     1984.20     42.02 o
   1   9   7     7275.56     7685.83     70.26 o
   2   9   7     1790.33     1713.74     39.84 o
   3   9   7      109.12      111.96     18.12 o
   4   9   7     1152.36     1159.01     25.71 o
   5   9   7      677.04      660.60     30.26 o
   6   9   7       28.80       22.57     10.18 o
   7   9   7      900.71      823.72     32.21 o
   8   9   7      337.26      304.75     27.54 o
   9   9   7     2891.78     3234.06     72.33 o
  10   9   7      319.13      274.33     36.15 o
  11   9   7     1069.14     1171.93     50.78 o
  12   9   7       81.17       66.61     34.73 o
  13   9   7      131.94      127.05     44.48 o
  14   9   7      500.97      503.65     58.66 o
  15   9   7      881.76      842.83     72.58 o
 -15  10   7       20.82       77.15     62.02 o
 -14  10   7      844.68      819.84    114.59 o
 -13  10   7       47.73       -2.70     21.82 o
 -12  10   7     2544.75     2675.70     84.70 o
 -11  10   7      494.12      421.57     49.16 o
 -10  10   7     1001.65      897.76     59.34 o
  -9  10   7     3398.32     3618.83     62.25 o
  -8  10   7        2.98       18.81     15.75 o
  -7  10   7      166.10      140.61     23.30 o
  -6  10   7      481.01      445.81     29.35 o
  -5  10   7      364.31      325.49     35.80 o
  -4  10   7      702.98      692.54     37.85 o
  -3  10   7     2152.58     1983.86     47.94 o
  -2  10   7      727.83      565.96     29.60 o
  -1  10   7      926.08      765.51     22.21 o
   0  10   7     2227.90     2430.82     32.54 o
   1  10   7      100.83       92.31     19.69 o
   2  10   7      616.12      573.30     24.55 o
   3  10   7     8620.56     9136.11    124.47 o
   4  10   7      119.22      105.45     14.70 o
   5  10   7      716.97      628.77     27.19 o
   6  10   7      262.50      243.19     24.95 o
   7  10   7       66.79       12.45     21.96 o
   8  10   7     3024.07     3247.95     62.22 o
   9  10   7     3339.79     3478.35     93.40 o
  10  10   7      226.88      196.74     34.53 o
  11  10   7       73.03       68.30     37.49 o
  12  10   7      229.20      231.48     42.51 o
  13  10   7       18.99       -1.19     14.75 o
  14  10   7     1080.09     1237.76     68.74 o
  15  10   7       34.06       -1.46     33.05 o
 -15  11   7        9.94        0.54     12.29 o
 -14  11   7       90.72       86.45     52.62 o
 -13  11   7      277.95      218.31     49.60 o
 -12  11   7      139.47      154.54     50.25 o
 -11  11   7       67.04       34.01     33.77 o
 -10  11   7     2292.12     2591.47     89.91 o
  -9  11   7     1669.08     1622.20     83.94 o
  -8  11   7      582.56      545.58     36.24 o
  -7  11   7      253.32      190.00     24.59 o
  -6  11   7      793.47      719.43     35.44 o
  -5  11   7      767.89      725.75     54.08 o
  -4  11   7     7469.20     7922.49    135.07 o
  -3  11   7      325.15      310.85     27.31 o
  -2  11   7       72.65       67.24     24.26 o
  -1  11   7     1176.82      980.99     31.24 o
   0  11   7     2754.83     2734.65     45.12 o
   1  11   7     5589.41     5758.23     60.41 o
   2  11   7     2456.45     2493.72     41.20 o
   3  11   7      238.44      229.10     19.77 o
   4  11   7     1184.81     1213.53     31.66 o
   5  11   7       97.82       90.27     20.69 o
   6  11   7      128.48       78.78     26.78 o
   7  11   7      400.23      356.98     34.73 o
   8  11   7      772.22      688.96     42.50 o
   9  11   7       53.40       28.26     36.06 o
  10  11   7     4101.18     4652.99     87.12 o
  11  11   7       64.49        6.16     33.89 o
  12  11   7       99.51      104.93     48.20 o
  13  11   7      118.22      102.64     37.57 o
  14  11   7      659.63      732.13     67.80 o
 -15  12   7      119.68      119.55     91.27 o
 -14  12   7      221.03      211.56     58.74 o
 -13  12   7     1105.79     1118.70     77.55 o
 -12  12   7     1147.12     1167.88     78.51 o
 -11  12   7     1584.06     1595.13     83.70 o
 -10  12   7      554.61      418.19     55.19 o
  -9  12   7      141.67       91.90     49.19 o
  -8  12   7      515.21      506.47     38.80 o
  -7  12   7      112.75       90.45     23.88 o
  -6  12   7     3742.14     4083.10    135.99 o
  -5  12   7      567.11      456.76     38.24 o
  -4  12   7        8.35        1.27      5.38 o
  -3  12   7     1992.78     2080.36     46.99 o
  -2  12   7       10.46       -2.37      7.71 o
  -1  12   7     1218.61     1114.96     33.83 o
   0  12   7      189.43      166.79     20.52 o
   1  12   7      761.77      732.44     29.34 o
   2  12   7     6177.47     6557.01     77.27 o
   3  12   7      861.76      833.74     29.21 o
   4  12   7        7.21        9.29     21.40 o
   5  12   7     1894.98     1841.95     48.55 o
   6  12   7      166.20      182.16     29.30 o
   7  12   7     1609.48     1533.10     59.95 o
   8  12   7     4319.20     4706.51     80.12 o
   9  12   7      326.65      285.38     38.11 o
  10  12   7       38.56        3.10     25.76 o
  11  12   7      460.70      407.56     47.63 o
  12  12   7      255.46      244.76     48.98 o
  13  12   7      651.54      698.70     57.78 o
  14  12   7      992.31     1041.46     74.16 o
 -14  13   7       32.74       11.05     44.71 o
 -13  13   7      172.90      190.05     63.35 o
 -12  13   7      317.29      370.93     67.94 o
 -11  13   7      565.26      520.25     61.17 o
 -10  13   7      240.33      206.79     55.24 o
  -9  13   7      546.15      511.63     49.55 o
  -8  13   7       41.24        0.97     32.46 o
  -7  13   7      820.84      835.14     34.85 o
  -6  13   7       59.29       71.78     31.19 o
  -5  13   7     4325.31     4326.65     81.49 o
  -4  13   7      998.45      914.92     40.75 o
  -3  13   7     1285.53     1232.20     40.95 o
  -2  13   7     1033.44      902.02     36.90 o
  -1  13   7       19.48        5.13      8.02 o
   0  13   7      213.49      154.96     23.55 o
   1  13   7     2553.40     2694.90     52.86 o
   2  13   7     5576.13     6185.03     67.52 o
   3  13   7     7523.43     7820.77     72.06 o
   4  13   7       38.97       10.24     24.57 o
   5  13   7     2814.67     3174.39     59.80 o
   6  13   7       56.43       25.72     14.63 o
   7  13   7      596.64      620.76     45.60 o
   8  13   7       25.94       20.41     26.42 o
   9  13   7      575.86      583.37     44.24 o
  10  13   7      431.47      392.17     46.42 o
  11  13   7      239.42      263.95     43.23 o
  12  13   7       46.11       24.49     20.68 o
  13  13   7      176.69      201.49     50.03 o
  14  13   7      202.82      270.74     61.04 o
 -14  14   7      126.18      127.68     79.48 o
 -13  14   7      426.92      497.11     69.99 o
 -12  14   7      419.85      406.61     67.00 o
 -11  14   7     3230.96     3526.67    107.53 o
 -10  14   7      281.16      214.30     56.07 o
  -9  14   7        6.67        5.83     26.81 o
  -8  14   7      451.44      400.89     47.58 o
  -7  14   7      396.71      299.36     34.05 o
  -6  14   7      967.27      882.27     46.69 o
  -5  14   7     2696.61     2913.67     65.69 o
  -4  14   7       11.58        9.09     14.86 o
  -3  14   7      294.17      228.48     30.67 o
  -2  14   7     1809.56     1982.38     52.71 o
  -1  14   7      161.15      118.99     25.54 o
   0  14   7       58.01       34.29     20.00 o
   1  14   7     1276.41     1362.54     43.58 o
   2  14   7      691.69      720.84     29.90 o
   3  14   7      678.62      630.60     34.53 o
   4  14   7       12.94        0.62      7.48 o
   5  14   7        7.84       -2.39      6.38 o
   6  14   7     1037.20      980.91     55.06 o
   7  14   7     2291.76     2430.91     74.70 o
   8  14   7       83.32       94.28     39.08 o
   9  14   7     3111.61     3492.95     80.28 o
  10  14   7        0.07      -22.34     33.20 o
  11  14   7      471.72      396.28     50.25 o
  12  14   7       95.41       74.48     44.52 o
  13  14   7      310.17      254.25     57.50 o
 -14  15   7      200.07      199.51     79.96 o
 -13  15   7      280.34      258.49     73.87 o
 -12  15   7       39.70       -5.11     30.27 o
 -11  15   7      225.53      128.79     51.31 o
 -10  15   7     2918.61     3098.41    130.54 o
  -9  15   7      471.24      410.63     49.03 o
  -8  15   7     1765.75     1874.52     71.14 o
  -7  15   7      376.08      387.81     37.59 o
  -6  15   7       33.85        0.91     32.96 o
  -5  15   7     2160.68     2146.76     66.38 o
  -4  15   7     2508.44     2510.10     61.98 o
  -3  15   7      218.90      128.63     27.53 o
  -2  15   7      865.52      846.92     39.61 o
  -1  15   7     1023.07      953.69     38.34 o
   0  15   7      936.32      971.60     35.95 o
   1  15   7     3800.61     3754.43     81.94 o
   2  15   7        5.79       -3.01     10.56 o
   3  15   7       53.93       18.58     14.99 o
   4  15   7      177.18      173.29     33.12 o
   5  15   7       77.96       47.12     32.47 o
   6  15   7     1744.47     1885.41     62.19 o
   7  15   7      776.63      822.57     52.57 o
   8  15   7      541.03      472.97     50.08 o
   9  15   7      684.26      710.82     55.10 o
  10  15   7      389.59      395.06     57.25 o
  11  15   7        2.13       -4.91     10.90 o
  12  15   7      196.07      137.71     67.19 o
  13  15   7        0.52       43.90     57.07 o
 -13  16   7        0.42      -26.55     68.31 o
 -12  16   7     1779.95     2016.09     99.05 o
 -11  16   7       46.31       47.61     49.64 o
 -10  16   7     1326.06     1399.72     81.07 o
  -9  16   7        1.71       -4.32     32.72 o
  -8  16   7       14.66       -1.50     13.19 o
  -7  16   7      356.57      301.06     39.39 o
  -6  16   7     1244.18     1377.20     69.17 o
  -5  16   7      183.61      173.33     39.83 o
  -4  16   7      175.89      137.95     30.67 o
  -3  16   7       75.30       50.49     24.22 o
  -2  16   7      121.80       88.24     29.76 o
  -1  16   7      460.67      405.86     33.04 o
   0  16   7     1614.15     1465.76     45.58 o
   1  16   7       52.99       64.90     24.83 o
   2  16   7       79.68       89.72     24.44 o
   3  16   7      262.52      153.27     33.34 o
   4  16   7        6.35       10.45     17.12 o
   5  16   7      254.44      217.06     36.88 o
   6  16   7       46.31       35.85     34.15 o
   7  16   7      341.60      386.24     47.12 o
   8  16   7     1225.14     1336.48     67.22 o
   9  16   7      431.26      402.41     52.44 o
  10  16   7       54.74       67.61     44.85 o
  11  16   7       92.46       68.74     36.94 o
  12  16   7      534.72      691.74     68.30 o
  13  16   7      112.14      154.10     69.00 o
 -13  17   7        3.43       69.04     79.93 o
 -12  17   7        9.92        9.74     98.59 o
 -11  17   7      458.30      425.95     68.14 o
 -10  17   7     1617.68     1621.65     89.01 o
  -9  17   7     1201.89     1261.84     67.71 o
  -8  17   7      152.07      148.46     52.96 o
  -7  17   7     1932.83     2048.04     90.43 o
  -6  17   7      447.72      367.81     53.97 o
  -5  17   7      918.95      830.92     61.55 o
  -4  17   7     4959.52     4980.22    117.26 o
  -3  17   7      598.84      525.37     37.62 o
  -2  17   7      210.06      126.63     30.02 o
  -1  17   7      322.30      271.95     31.52 o
   0  17   7      223.29      209.59     31.22 o
   1  17   7      155.61      108.95     27.89 o
   2  17   7      144.58      131.97     26.99 o
   3  17   7      328.14      246.82     33.21 o
   4  17   7     1372.98     1414.43     63.56 o
   5  17   7      795.81      813.53     55.00 o
   6  17   7      693.64      662.71     55.11 o
   7  17   7      283.75      289.75     47.35 o
   8  17   7       15.56        3.53     12.86 o
   9  17   7      359.75      358.30     56.80 o
  10  17   7      670.42      820.55     65.46 o
  11  17   7      353.07      443.64     62.34 o
  12  17   7       62.54        2.61     25.03 o
 -12  18   7        0.18       44.13     60.91 o
 -11  18   7     2336.07     2932.25    111.15 o
 -10  18   7        0.74       19.51     48.27 o
  -9  18   7       70.93       25.47     23.81 o
  -8  18   7        9.14      -25.46     27.15 o
  -7  18   7      624.45      625.23     60.08 o
  -6  18   7       56.98       18.01     21.08 o
  -5  18   7      425.44      329.68     54.06 o
  -4  18   7        1.73       -9.97     25.23 o
  -3  18   7       50.72       45.13     40.39 o
  -2  18   7     1846.84     1998.31     54.43 o
  -1  18   7      192.92      103.04     36.51 o
   0  18   7       24.15       -6.30     13.27 o
   1  18   7       48.64       14.05     15.26 o
   2  18   7      145.89      112.46     27.85 o
   3  18   7     1514.47     1402.72     55.11 o
   4  18   7      190.68      214.25     40.15 o
   5  18   7     1157.95     1179.86     65.01 o
   6  18   7      595.30      538.72     50.77 o
   7  18   7     2068.25     2275.01     74.74 o
   8  18   7       37.60        2.84     14.50 o
   9  18   7      921.94     1000.09     74.84 o
  10  18   7      155.87      106.42     58.05 o
  11  18   7      479.31      483.83     64.02 o
  12  18   7        8.56       17.62     37.92 o
 -12  19   7        9.06        2.67     31.74 o
 -11  19   7      990.19     1137.33     86.81 o
 -10  19   7      172.60      127.71     57.98 o
  -9  19   7      398.91      380.63     63.40 o
  -8  19   7      239.20      185.40     54.60 o
  -7  19   7      727.77      713.33     65.48 o
  -6  19   7       18.12       -0.89     42.03 o
  -5  19   7      522.33      494.09     55.16 o
  -4  19   7      102.20        7.45     30.07 o
  -3  19   7      148.77      105.92     36.38 o
  -2  19   7      118.00      120.81     38.27 o
  -1  19   7       23.86        2.14     19.77 o
   0  19   7       30.21        3.63      9.90 o
   1  19   7      856.71      899.68     45.93 o
   2  19   7      377.81      353.30     40.68 o
   3  19   7      331.43      320.51     47.36 o
   4  19   7      274.56      219.34     48.30 o
   5  19   7      772.58      770.46     60.74 o
   6  19   7      330.82      377.88     46.02 o
   7  19   7      659.62      609.67     54.70 o
   8  19   7       99.53       83.05     44.95 o
   9  19   7     1927.31     2026.31     84.26 o
  10  19   7        1.98        2.81     33.30 o
  11  19   7       93.17       53.16     41.24 o
 -11  20   7      120.38      118.64     59.88 o
 -10  20   7      781.57      752.50     81.62 o
  -9  20   7        0.10      -30.42     31.35 o
  -8  20   7       45.47        2.79     10.90 o
  -7  20   7       55.80       28.56     43.39 o
  -6  20   7      119.04      109.12     60.97 o
  -5  20   7        1.05        5.49     21.29 o
  -4  20   7      571.45      559.20     52.76 o
  -3  20   7        0.76      -23.79     28.10 o
  -2  20   7     1046.67     1131.67     57.22 o
  -1  20   7      107.27       22.33     23.08 o
   0  20   7     1864.71     1863.06     62.62 o
   1  20   7      416.28      397.01     41.86 o
   2  20   7      183.42      160.17     41.86 o
   3  20   7      559.11      521.86     53.28 o
   4  20   7        3.82       -2.98     21.64 o
   5  20   7      518.87      475.10     48.77 o
   6  20   7      743.20      658.39     57.08 o
   7  20   7       17.37        4.06      8.12 o
   8  20   7     3098.48     3724.39     94.40 o
   9  20   7       81.98       68.18     60.08 o
  10  20   7       17.44        0.59     13.29 o
  11  20   7       64.71       73.94     72.56 o
 -10  21   7      928.56     1121.99     87.51 o
  -9  21   7       59.62       64.16     48.46 o
  -8  21   7        7.77       -1.74     54.50 o
  -7  21   7       38.87       44.44     47.05 o
  -6  21   7      644.76      583.64     65.51 o
  -5  21   7       63.67        6.05     19.67 o
  -4  21   7     1627.65     1780.23     74.36 o
  -3  21   7        4.24       -9.99     25.33 o
  -2  21   7       65.57       46.29     30.07 o
  -1  21   7      228.37      212.12     46.73 o
   0  21   7       22.60        1.41     19.80 o
   1  21   7      170.96       98.02     45.32 o
   2  21   7      958.82      913.88     62.34 o
   3  21   7       90.42       44.33     33.19 o
   4  21   7      633.84      586.88     53.35 o
   5  21   7       72.45       37.63     46.32 o
   6  21   7      217.38      237.35     58.83 o
   7  21   7       69.53      106.33     41.19 o
   8  21   7      138.75      165.64     50.55 o
   9  21   7      346.99      296.06     60.01 o
  10  21   7      311.14      335.97     67.43 o
 -10  22   7      178.30      259.76    104.50 o
  -9  22   7       19.91      -11.03     36.84 o
  -8  22   7       61.26       90.89     87.13 o
  -7  22   7       11.27      -36.64     41.12 o
  -6  22   7      109.24       96.93     66.56 o
  -5  22   7      201.57      137.98     60.60 o
  -4  22   7      255.05      253.52     54.25 o
  -3  22   7      708.25      604.60     61.58 o
  -2  22   7       30.02      -43.44     40.58 o
  -1  22   7     1183.33     1120.20     63.13 o
   0  22   7     1360.41     1328.32     60.25 o
   1  22   7        4.03      -45.57     35.82 o
   2  22   7       14.09        4.08     34.92 o
   3  22   7      565.17      513.28     50.29 o
   4  22   7      379.24      354.86     52.71 o
   5  22   7      239.00      191.12     53.16 o
   6  22   7       92.87       54.75     59.84 o
   7  22   7      584.86      532.15     59.59 o
   8  22   7      601.98      531.48     62.41 o
   9  22   7      486.29      500.30     64.32 o
  -9  23   7      239.44      238.19    102.48 o
  -8  23   7       10.68        3.77     17.57 o
  -7  23   7       23.99       33.97     47.58 o
  -6  23   7      565.64      585.58     87.55 o
  -5  23   7      994.78     1093.54     92.33 o
  -4  23   7        8.57       -3.13     49.24 o
  -3  23   7      279.64      229.19     57.39 o
  -2  23   7       12.36      -28.37     18.06 o
  -1  23   7      615.26      573.27     56.40 o
   0  23   7     1221.89     1340.91     73.66 o
   1  23   7      147.69       98.02     62.67 o
   2  23   7        1.51        3.39     12.04 o
   3  23   7        1.92       -8.23     21.68 o
   4  23   7      254.73      256.08     46.99 o
   5  23   7      703.70      723.11     59.38 o
   6  23   7       66.55       94.67     66.56 o
   7  23   7      799.95      922.85     70.73 o
   8  23   7       15.74      -10.95     58.08 o
  -8  24   7      406.14      445.60     85.82 o
  -7  24   7        6.14       -6.77     59.39 o
  -6  24   7      313.00      263.52     85.19 o
  -5  24   7      428.96      389.14     79.53 o
  -4  24   7       96.38      149.68     51.83 o
  -3  24   7      394.16      326.08     62.41 o
  -2  24   7      550.41      551.80     57.01 o
  -1  24   7        1.46      -28.62     36.87 o
   0  24   7      153.57      152.94     67.07 o
   1  24   7      812.58      787.44     73.75 o
   2  24   7       79.55       69.85     93.89 o
   3  24   7       64.06       58.36     56.16 o
   4  24   7      385.24      408.58     56.11 o
   5  24   7      337.64      335.38     56.85 o
   6  24   7      220.83      148.28     60.37 o
   7  24   7       94.99       69.90     34.06 o
  -6  25   7        1.35      -10.29     27.72 o
  -5  25   7       36.64       23.86     36.94 o
  -4  25   7      308.36      276.80     69.33 o
  -3  25   7        0.73        2.83     17.45 o
  -2  25   7       13.14       -1.33     46.32 o
  -1  25   7      513.49      435.17     82.68 o
   0  25   7        5.45      -27.54     47.77 o
   1  25   7      168.15      108.16     63.77 o
   2  25   7      121.36       91.89     56.89 o
   3  25   7      668.30      764.61     64.45 o
   4  25   7      175.52      134.36     50.54 o
   5  25   7       20.80        1.23     25.68 o
   6  25   7      577.23      679.72     74.62 o
  -5  26   7        2.81       32.55     83.61 o
  -4  26   7       39.68       27.12     33.90 o
  -3  26   7      379.47      389.32     61.31 o
  -2  26   7      273.60      306.25     71.13 o
  -1  26   7      439.19      516.54     78.08 o
   0  26   7      682.10      752.48     83.66 o
   1  26   7      516.62      610.67     81.33 o
   2  26   7      181.43      207.66     65.01 o
   3  26   7      989.26     1054.41     87.36 o
   4  26   7        7.33        1.58     22.20 o
  -2  27   7       66.73       15.82     73.24 o
  -1  27   7       21.71       -2.73     36.19 o
   0  27   7      779.99      757.03     83.26 o
   1  27   7      523.38      503.10     77.05 o
   2  27   7       42.30       51.33     51.31 o
 -16   0   8     1444.74     1632.04    135.47 o
 -14   0   8     1166.01     1353.56    111.67 o
 -12   0   8      294.56      193.09     51.75 o
 -10   0   8      117.60       57.01     46.09 o
  -8   0   8      212.13      205.75     52.90 o
  -6   0   8       53.59       37.78     18.03 o
  -4   0   8     1066.66      905.32     33.77 o
  -2   0   8    15441.60    15889.84    150.79 o
   0   0   8      417.20      277.90     25.17 o
   2   0   8    11936.46    11910.56    113.15 o
   4   0   8     1208.89      957.94     35.91 o
   6   0   8       16.56       -3.60      4.31 o
   8   0   8     6200.27     6765.09    129.90 o
  10   0   8     2223.46     2137.98     91.87 o
  12   0   8      208.13      111.21     78.89 o
  14   0   8      113.71       95.45     88.55 o
 -16   1   8      734.40      771.02     71.36 o
 -15   1   8       27.63       41.12     44.38 o
 -14   1   8      577.78      607.15     68.59 o
 -13   1   8      247.87      218.90     52.30 o
 -12   1   8      649.29      611.51     46.34 o
 -11   1   8        3.47       -9.64     25.32 o
 -10   1   8      326.41      276.35     38.81 o
  -9   1   8      263.90      241.51     36.16 o
  -8   1   8      371.34      300.77     35.57 o
  -7   1   8       23.75       20.76     15.75 o
  -6   1   8        3.11        8.78      8.33 o
  -5   1   8     1400.01     1345.66     31.35 o
  -4   1   8     1556.94     1466.51     31.31 o
  -3   1   8      908.81     1028.80     27.05 o
  -2   1   8     1860.42     1619.96     32.67 o
  -1   1   8      134.73       87.71     14.91 o
   0   1   8     4452.90     4300.85     44.07 o
   1   1   8     2310.66     2091.27     33.68 o
   2   1   8     3040.27     3125.63     42.34 o
   3   1   8      485.13      408.14     21.73 o
   4   1   8     3545.38     3499.93     43.71 o
   5   1   8       54.13       24.20     15.86 o
   6   1   8      852.70      740.05     32.21 o
   7   1   8     2549.61     2816.71     48.64 o
   8   1   8        9.87       -0.39      6.54 o
   9   1   8     1796.76     1865.89     49.59 o
  10   1   8     3564.97     3893.17     72.93 o
  11   1   8      425.73      445.39     40.21 o
  12   1   8      741.93      725.87     56.96 o
  13   1   8        2.90      -18.35     32.20 o
  14   1   8        1.90       -0.40     32.84 o
  15   1   8       29.53       41.54     37.97 o
 -16   2   8      252.57      268.13     61.29 o
 -15   2   8      282.57      330.55     63.31 o
 -14   2   8      105.62       52.57     40.36 o
 -13   2   8      515.95      482.48     54.83 o
 -12   2   8        6.70       -2.67     10.23 o
 -11   2   8      242.92      156.70     37.68 o
 -10   2   8        0.04        6.10     29.73 o
  -9   2   8       38.05        7.55     15.67 o
  -8   2   8       17.98        1.04     13.37 o
  -7   2   8       85.47       63.13     15.92 o
  -6   2   8       45.41       31.96     11.63 o
  -5   2   8      667.35      591.55     16.63 o
  -4   2   8      111.89       84.83     11.56 o
  -3   2   8     7268.49     7525.31     60.06 o
  -2   2   8     2722.54     2988.77     62.73 o
  -1   2   8     3109.05     3506.67     38.28 o
   0   2   8       66.37       50.30     12.36 o
   1   2   8     5340.60     5701.57     43.59 o
   2   2   8      843.55      769.92     23.37 o
   3   2   8    29252.74    31317.03    128.21 o
   4   2   8      844.00      789.33     26.19 o
   5   2   8      143.75       89.32     17.31 o
   6   2   8      800.73      850.88     29.44 o
   7   2   8     1682.04     1737.88     31.28 o
   8   2   8     1497.75     1449.76     40.65 o
   9   2   8     2698.56     2840.05     51.52 o
  10   2   8      305.14      247.18     41.04 o
  11   2   8      579.45      591.59     49.92 o
  12   2   8        1.85       10.76     31.40 o
  13   2   8       48.14       -3.19     15.00 o
  14   2   8      114.11       81.01     56.77 o
  15   2   8       76.42       58.04     49.42 o
 -16   3   8      305.11      378.48     67.00 o
 -15   3   8      505.18      601.52     68.82 o
 -14   3   8      173.80      132.74     55.96 o
 -13   3   8      310.98      308.94     53.20 o
 -12   3   8        8.08       -6.55     20.84 o
 -11   3   8      404.36      385.06     43.71 o
 -10   3   8      648.07      630.06     45.66 o
  -9   3   8      322.21      300.32     36.42 o
  -8   3   8      827.18      796.51     43.07 o
  -7   3   8      111.77       79.23     17.16 o
  -6   3   8      193.52      211.75     11.28 o
  -5   3   8      155.30      109.03     11.44 o
  -4   3   8     1955.63     1873.72     27.08 o
  -3   3   8     2074.20     2107.67     24.27 o
  -2   3   8      614.64      516.97     20.16 o
  -1   3   8     8274.88     8181.35     64.85 o
   0   3   8     2825.39     2996.43     37.77 o
   1   3   8    13628.97    14097.85     75.38 o
   2   3   8       81.41       59.59     14.57 o
   3   3   8     4432.26     4585.00     46.81 o
   4   3   8       23.76        2.84      7.94 o
   5   3   8     3237.82     3398.31     43.53 o
   6   3   8       17.73       14.05     15.08 o
   7   3   8       67.85        9.57     13.72 o
   8   3   8       82.65       20.49     22.65 o
   9   3   8     4041.45     4294.82     61.95 o
  10   3   8      485.00      403.71     40.11 o
  11   3   8     1630.57     1735.34     61.10 o
  12   3   8      111.04      122.87     45.89 o
  13   3   8      905.88      958.99     74.18 o
  14   3   8      155.39      180.26     69.39 o
  15   3   8      230.20      229.86     64.08 o
 -16   4   8      362.46      359.76     67.37 o
 -15   4   8       61.49      118.15     52.45 o
 -14   4   8        1.88        8.95     34.77 o
 -13   4   8     1356.68     1388.40     75.79 o
 -12   4   8      460.11      445.48     52.49 o
 -11   4   8        4.09        7.91     26.32 o
 -10   4   8      184.94      155.71     37.63 o
  -9   4   8     2090.51     2073.22     60.89 o
  -8   4   8      743.90      753.44     33.61 o
  -7   4   8      255.21      163.00     19.58 o
  -6   4   8      859.55      775.84     18.99 o
  -5   4   8     2434.87     2762.12     33.32 o
  -4   4   8       26.02        3.81     10.48 o
  -3   4   8       71.91       50.39      9.74 o
  -2   4   8      406.78      301.92     13.16 o
  -1   4   8      964.01     1051.44     28.01 o
   0   4   8      246.25      223.64     19.28 o
   1   4   8      349.06      276.08     18.23 o
   2   4   8    11812.67    12305.85     74.79 o
   3   4   8      252.12      201.61     17.81 o
   4   4   8     4215.16     4345.42     50.46 o
   5   4   8      150.88      130.19     16.12 o
   6   4   8       32.17       23.23     19.92 o
   7   4   8      179.98      132.80     25.40 o
   8   4   8     3657.18     3707.22     64.29 o
   9   4   8      716.39      729.47     40.78 o
  10   4   8      211.72      192.22     34.96 o
  11   4   8       23.67       18.09     21.28 o
  12   4   8       75.39       60.83     42.90 o
  13   4   8      351.39      221.67     65.58 o
  14   4   8      513.27      456.24     65.10 o
  15   4   8        6.15       36.75     81.38 o
 -16   5   8     1005.83     1138.35     83.11 o
 -15   5   8       16.09       18.20     25.37 o
 -14   5   8        6.03       15.54     31.38 o
 -13   5   8        8.56      -12.30     37.00 o
 -12   5   8       12.14       -4.69     10.82 o
 -11   5   8     1163.20     1070.03     56.99 o
 -10   5   8     4367.43     4795.46     89.20 o
  -9   5   8        4.48        0.90     26.56 o
  -8   5   8      512.06      490.13     30.76 o
  -7   5   8        0.07        2.52      5.64 o
  -6   5   8      348.68      320.62     17.83 o
  -5   5   8      818.92      812.09     28.29 o
  -4   5   8     4546.25     4628.72     34.12 o
  -3   5   8     6555.04     7147.32     65.38 o
  -2   5   8        3.44       -5.80     11.22 o
  -1   5   8      384.82      326.29     21.65 o
   0   5   8     9690.90    10560.52     81.93 o
   1   5   8     1172.30     1170.37     30.44 o
   2   5   8     4149.23     4215.43     47.50 o
   3   5   8      291.22      213.47     18.76 o
   4   5   8     2242.82     2357.14     29.07 o
   5   5   8     1745.72     1984.94     31.97 o
   6   5   8       13.35        3.73     12.57 o
   7   5   8      537.13      469.34     31.38 o
   8   5   8     2666.79     2873.36     80.47 o
   9   5   8      145.41       78.67     22.41 o
  10   5   8     6221.44     6906.16     82.62 o
  11   5   8      113.69      105.00     38.58 o
  12   5   8     2147.38     2198.34     70.17 o
  13   5   8     1208.97     1251.36     63.86 o
  14   5   8        7.98        0.83      8.35 o
  15   5   8       96.14       82.12     73.14 o
 -16   6   8      576.04      539.67     67.43 o
 -15   6   8        4.35       -3.83     24.40 o
 -14   6   8      217.23      245.39     67.66 o
 -13   6   8      309.51      292.81     67.00 o
 -12   6   8      674.90      534.59     68.16 o
 -11   6   8     1970.15     2067.89     84.12 o
 -10   6   8      200.86      129.49     33.98 o
  -9   6   8      566.34      547.88     46.45 o
  -8   6   8      292.23      304.51     29.81 o
  -7   6   8     1963.94     2147.90     42.98 o
  -6   6   8     2518.97     2570.87     45.31 o
  -5   6   8       35.95       12.53      6.51 o
  -4   6   8        2.35       -3.61      9.82 o
  -3   6   8     1903.15     1662.49     37.08 o
  -2   6   8       18.48        4.37      6.46 o
  -1   6   8      925.00      966.95     30.47 o
   0   6   8        4.50        3.08     12.79 o
   1   6   8      165.74      189.55     19.20 o
   2   6   8     1459.64     1405.81     32.55 o
   3   6   8     7220.31     7321.00     60.70 o
   4   6   8       99.58       78.36     12.34 o
   5   6   8     1134.62     1065.88     25.13 o
   6   6   8        5.00       -1.37     13.22 o
   7   6   8       67.33       37.69     13.95 o
   8   6   8     3634.66     3793.95     65.43 o
   9   6   8      596.12      562.09     39.34 o
  10   6   8       11.63       -2.65      7.33 o
  11   6   8      285.79      250.54     42.97 o
  12   6   8      663.92      590.72     52.31 o
  13   6   8      971.06      896.07     58.44 o
  14   6   8      145.97      112.79     54.38 o
  15   6   8       70.11       89.68     74.08 o
 -15   7   8      319.08      340.45     62.81 o
 -14   7   8       47.84       46.12     72.37 o
 -13   7   8      211.86      215.40     66.91 o
 -12   7   8     1287.09     1219.98     86.46 o
 -11   7   8      377.81      332.67     42.68 o
 -10   7   8      402.22      260.75     38.28 o
  -9   7   8      116.73       67.42     38.04 o
  -8   7   8     1240.84     1182.03     36.70 o
  -7   7   8     1169.55     1108.89     35.21 o
  -6   7   8      120.94      112.79     22.10 o
  -5   7   8     5375.27     5371.63     51.16 o
  -4   7   8      300.81      261.38     24.71 o
  -3   7   8      750.08      782.96     30.18 o
  -2   7   8     9441.50    10408.29     84.51 o
  -1   7   8     2112.00     2102.67     39.63 o
   0   7   8     1034.05      886.48     31.21 o
   1   7   8     9841.05    10254.71     79.33 o
   2   7   8     1470.89     1581.90     36.76 o
   3   7   8      309.94      284.11     18.59 o
   4   7   8      387.85      353.02     19.52 o
   5   7   8       21.89       17.73      8.22 o
   6   7   8      127.15       82.60     20.14 o
   7   7   8     1485.20     1463.27     38.80 o
   8   7   8       63.10        4.93     13.39 o
   9   7   8     3898.68     4031.99     71.29 o
  10   7   8      162.61      119.25     31.46 o
  11   7   8     1041.07     1135.71     50.59 o
  12   7   8      223.44      185.18     43.41 o
  13   7   8      420.78      449.25     55.77 o
  14   7   8       14.44        1.11     16.30 o
  15   7   8       42.78       36.62     50.55 o
 -15   8   8       35.58       -6.13     17.10 o
 -14   8   8      206.22      211.67     64.93 o
 -13   8   8     1066.98     1144.80     75.58 o
 -12   8   8     1767.97     1794.41     92.08 o
 -11   8   8      285.48      160.11     48.64 o
 -10   8   8      695.26      521.56     46.75 o
  -9   8   8      588.93      588.49     37.08 o
  -8   8   8      301.13      303.85     29.26 o
  -7   8   8      248.26      188.28     25.36 o
  -6   8   8     3251.84     3649.83     47.22 o
  -5   8   8      589.05      507.85     37.04 o
  -4   8   8     2638.39     2707.95     60.87 o
  -3   8   8     1865.55     1770.25     37.99 o
  -2   8   8      190.44      156.49     22.51 o
  -1   8   8      288.30      226.76     21.43 o
   0   8   8      471.10      372.85     24.50 o
   1   8   8      656.78      527.29     26.44 o
   2   8   8       62.11       60.84     10.20 o
   3   8   8    19485.05    20728.63    102.93 o
   4   8   8      624.76      603.21     22.44 o
   5   8   8       29.83        6.64      6.62 o
   6   8   8      116.30      120.24     21.82 o
   7   8   8     1953.41     1985.70     44.00 o
   8   8   8     2852.81     2866.99     55.83 o
   9   8   8     1625.29     1579.88     48.67 o
  10   8   8       11.29       -1.69     18.42 o
  11   8   8       44.22        3.13     27.74 o
  12   8   8      258.69      231.93     47.22 o
  13   8   8      324.18      267.62     50.43 o
  14   8   8      101.62      122.22     48.68 o
  15   8   8        1.81      -21.03     57.43 o
 -15   9   8        0.02       -9.48     44.68 o
 -14   9   8       40.43       51.29     58.57 o
 -13   9   8      189.67      202.03     57.82 o
 -12   9   8      135.90      190.73     59.15 o
 -11   9   8      243.41      245.59     65.77 o
 -10   9   8     2150.53     2439.33     75.70 o
  -9   9   8      892.39      891.59     39.94 o
  -8   9   8      673.93      581.50     33.45 o
  -7   9   8      477.38      425.77     29.84 o
  -6   9   8      290.30      229.66     24.30 o
  -5   9   8       21.23       13.33     13.17 o
  -4   9   8     4350.90     4333.66     75.73 o
  -3   9   8     2792.78     2926.21     50.35 o
  -2   9   8      594.29      511.36     26.53 o
  -1   9   8     2911.66     2804.90     42.91 o
   0   9   8     1306.80     1130.66     33.17 o
   1   9   8     2343.41     2369.77     43.67 o
   2   9   8     1591.45     1379.89     25.94 o
   3   9   8        7.37        4.98      8.36 o
   4   9   8     3090.96     3253.20     78.11 o
   5   9   8       43.99       12.82      9.51 o
   6   9   8      818.23      808.08     33.17 o
   7   9   8     1108.44     1015.24     36.10 o
   8   9   8      307.96      267.60     32.94 o
   9   9   8      178.62      125.34     42.48 o
  10   9   8     1568.80     1695.45     52.58 o
  11   9   8      315.45      302.48     38.83 o
  12   9   8       18.08       -5.35     28.57 o
  13   9   8      411.81      483.65     54.05 o
  14   9   8        9.47       -1.74     32.80 o
 -15  10   8      161.99      160.67     70.30 o
 -14  10   8        1.63       -5.68     16.93 o
 -13  10   8      502.16      538.39     68.44 o
 -12  10   8        4.19      -38.34     29.08 o
 -11  10   8     1258.98     1110.42     70.36 o
 -10  10   8       64.63        4.96     25.34 o
  -9  10   8      171.39      127.94     28.48 o
  -8  10   8      509.90      531.93     36.64 o
  -7  10   8      381.67      357.63     32.82 o
  -6  10   8     1323.15     1363.88     42.11 o
  -5  10   8      228.49      159.87     34.62 o
  -4  10   8      459.36      401.33     35.10 o
  -3  10   8     1619.90     1739.91     43.09 o
  -2  10   8      732.97      645.94     34.83 o
  -1  10   8     2673.71     2779.21     47.25 o
   0  10   8      512.20      459.35     24.84 o
   1  10   8      830.16      741.60     33.98 o
   2  10   8    13504.49    14041.59     80.66 o
   3  10   8       55.69       23.03      9.73 o
   4  10   8       66.21       46.24     15.38 o
   5  10   8      115.72       96.07     22.48 o
   6  10   8     1847.45     1874.43     43.09 o
   7  10   8      183.94      179.69     30.72 o
   8  10   8     4501.86     4727.08     74.04 o
   9  10   8       13.53       -6.49     16.30 o
  10  10   8      100.19       91.13     34.75 o
  11  10   8     1166.39     1296.61     55.19 o
  12  10   8      391.62      307.35     42.25 o
  13  10   8      102.38      141.34     50.52 o
  14  10   8      634.25      615.60     60.63 o
 -15  11   8      258.06      231.25     70.12 o
 -14  11   8       57.35       50.87     36.53 o
 -13  11   8      103.77      126.28     57.86 o
 -12  11   8      295.02      315.15     54.39 o
 -11  11   8      821.81      885.15     60.75 o
 -10  11   8      286.58      219.95     63.08 o
  -9  11   8      343.31      306.84     42.93 o
  -8  11   8       21.48       17.76     24.43 o
  -7  11   8       50.49       45.63     22.79 o
  -6  11   8      335.21      290.57     32.86 o
  -5  11   8     5364.70     5729.33    113.48 o
  -4  11   8      562.98      444.40     37.97 o
  -3  11   8      691.93      614.09     36.41 o
  -2  11   8     6109.45     6343.76     76.94 o
  -1  11   8      217.64      134.67     22.40 o
   0  11   8     1167.33     1044.40     33.34 o
   1  11   8     2162.78     2134.54     40.08 o
   2  11   8     5805.25     6226.13     75.07 o
   3  11   8     4393.07     4675.91     53.20 o
   4  11   8      183.95      171.49     24.62 o
   5  11   8      633.88      600.82     31.49 o
   6  11   8       27.65       44.65     20.62 o
   7  11   8      835.73      741.39     42.13 o
   8  11   8       84.58       61.23     31.14 o
   9  11   8     1572.79     1584.48     65.71 o
  10  11   8     2115.73     2164.69     76.90 o
  11  11   8       85.52       72.53     40.56 o
  12  11   8      178.92      140.00     41.74 o
  13  11   8       13.69        3.42     14.31 o
  14  11   8      139.72      134.37     81.31 o
 -14  12   8      604.43      603.47     92.50 o
 -13  12   8       39.55        2.65     23.58 o
 -12  12   8      520.06      559.26     67.01 o
 -11  12   8      305.53      285.88     59.87 o
 -10  12   8       30.32       33.95     32.23 o
  -9  12   8     2239.91     2335.24     73.13 o
  -8  12   8      601.85      581.62     46.07 o
  -7  12   8      133.34      145.47     36.62 o
  -6  12   8       13.62       14.35     23.50 o
  -5  12   8     1664.97     1682.23     58.60 o
  -4  12   8      103.27       75.31     32.10 o
  -3  12   8     3453.86     3454.85     65.32 o
  -2  12   8      998.67     1029.49     35.65 o
  -1  12   8      168.63      122.55     22.89 o
   0  12   8     2278.53     2450.34     46.00 o
   1  12   8      323.93      241.76     24.78 o
   2  12   8      136.37      110.49     21.56 o
   3  12   8     4628.87     4770.79     80.01 o
   4  12   8      208.59      153.44     32.56 o
   5  12   8      668.33      659.87     39.72 o
   6  12   8       14.54        3.49      6.38 o
   7  12   8     1041.78      969.05     47.50 o
   8  12   8      124.23       87.02     33.37 o
   9  12   8      405.44      356.50     55.88 o
  10  12   8      248.37      196.06     54.27 o
  11  12   8      501.86      384.67     54.28 o
  12  12   8      379.32      413.05     58.94 o
  13  12   8       10.87        6.62     17.50 o
  14  12   8       71.35       60.56     70.90 o
 -14  13   8        8.10      -12.25     46.47 o
 -13  13   8      560.55      653.87     74.47 o
 -12  13   8       49.21       13.42     22.15 o
 -11  13   8       56.73       15.18     21.21 o
 -10  13   8     2142.98     2386.72     91.55 o
  -9  13   8      744.05      689.95     55.69 o
  -8  13   8        8.58       -1.29     10.87 o
  -7  13   8       56.33       60.98     24.96 o
  -6  13   8      834.47      768.84     48.12 o
  -5  13   8        1.82       -0.49     16.02 o
  -4  13   8     6817.81     6876.98     91.63 o
  -3  13   8      376.25      329.54     30.86 o
  -2  13   8        1.11       -0.43      5.03 o
  -1  13   8      421.50      339.02     26.81 o
   0  13   8      272.70      207.78     24.48 o
   1  13   8     3584.34     3618.84     54.91 o
   2  13   8      255.41      244.85     23.46 o
   3  13   8     2193.17     2274.01     49.25 o
   4  13   8      905.76      861.33     43.35 o
   5  13   8       42.42       -4.26     17.08 o
   6  13   8     1641.70     1710.42     51.35 o
   7  13   8      518.85      457.66     43.11 o
   8  13   8       15.34       -1.01     10.58 o
   9  13   8     1119.62     1164.98     73.63 o
  10  13   8      567.47      481.10     72.48 o
  11  13   8      117.43       83.56     60.37 o
  12  13   8       40.76       30.66     41.92 o
  13  13   8      118.33      123.76     58.33 o
 -14  14   8      517.86      627.69     96.34 o
 -13  14   8      493.73      574.03     71.22 o
 -12  14   8      748.29      768.37     77.17 o
 -11  14   8      607.02      546.98     68.81 o
 -10  14   8      113.70      125.71     63.11 o
  -9  14   8        9.98        4.53     10.84 o
  -8  14   8      987.58      952.38     58.00 o
  -7  14   8      176.37      165.17     35.99 o
  -6  14   8     1055.71      985.12     53.62 o
  -5  14   8      306.30      298.16     37.27 o
  -4  14   8      587.23      450.78     37.71 o
  -3  14   8      550.98      501.63     33.91 o
  -2  14   8     2610.42     2693.40     52.61 o
  -1  14   8     4952.02     5362.51     68.65 o
   0  14   8     5488.96     5938.08     70.99 o
   1  14   8     1049.91      999.26     37.82 o
   2  14   8     6716.19     7106.21     77.67 o
   3  14   8       43.78       34.62     35.89 o
   4  14   8      465.22      482.07     39.73 o
   5  14   8       67.01       18.95     21.14 o
   6  14   8      145.24      119.99     45.12 o
   7  14   8       40.63        9.77     10.42 o
   8  14   8     1679.82     1882.41     70.22 o
   9  14   8      582.31      604.15     61.20 o
  10  14   8     1464.34     1587.90     95.54 o
  11  14   8      348.14      295.88     54.95 o
  12  14   8        7.55       -5.90     43.81 o
  13  14   8       66.22       97.87     50.98 o
 -13  15   8       38.03       81.63     48.47 o
 -12  15   8      227.75      205.61     78.14 o
 -11  15   8      541.37      610.25     68.21 o
 -10  15   8      649.63      663.41     70.07 o
  -9  15   8     1155.47     1227.64     67.30 o
  -8  15   8      225.95      188.81     41.12 o
  -7  15   8      189.56      125.63     44.45 o
  -6  15   8      311.48      214.75     38.66 o
  -5  15   8     2994.53     2891.73     69.63 o
  -4  15   8     3782.20     3954.59     83.09 o
  -3  15   8      911.94      817.32     41.25 o
  -2  15   8        6.15       -4.54     10.69 o
  -1  15   8        2.65       -6.18      8.74 o
   0  15   8       63.87       54.22     24.40 o
   1  15   8     1018.42     1024.23     39.29 o
   2  15   8     1528.86     1571.76     49.12 o
   3  15   8      263.16      268.51     31.92 o
   4  15   8      445.07      361.22     39.16 o
   5  15   8       21.99       17.45     32.27 o
   6  15   8       15.34        2.46     25.51 o
   7  15   8      327.60      313.62     45.73 o
   8  15   8        0.93        0.34     31.68 o
   9  15   8      106.52       45.34     27.62 o
  10  15   8      358.17      364.52     65.44 o
  11  15   8        2.79       -0.86     15.30 o
  12  15   8      201.01      187.80     55.40 o
  13  15   8      375.69      500.84     67.25 o
 -13  16   8      816.98      856.94     82.35 o
 -12  16   8       95.21      115.27     56.65 o
 -11  16   8     1765.77     2308.02    104.83 o
 -10  16   8      192.04       38.84     89.25 o
  -9  16   8      257.75      228.49     47.04 o
  -8  16   8       17.72       14.38     44.15 o
  -7  16   8     2181.73     2441.56     91.31 o
  -6  16   8      110.60       72.04     34.37 o
  -5  16   8      449.25      397.48     41.74 o
  -4  16   8     2795.38     2888.34     64.03 o
  -3  16   8     5279.58     5645.23     77.46 o
  -2  16   8       58.33       37.04     14.96 o
  -1  16   8      686.32      676.67     33.74 o
   0  16   8      124.70       84.82     26.67 o
   1  16   8     1701.54     1751.20     49.68 o
   2  16   8       54.15       17.49     32.55 o
   3  16   8     4601.45     4881.63     92.19 o
   4  16   8       36.61       13.66     30.49 o
   5  16   8      142.73      133.23     35.69 o
   6  16   8      162.31      141.73     42.30 o
   7  16   8       48.85       33.64     34.36 o
   8  16   8      469.79      389.46     48.57 o
   9  16   8       16.22        4.76     33.83 o
  10  16   8       16.14       41.46     79.87 o
  11  16   8     2614.28     2831.42     98.67 o
  12  16   8       98.93      122.18     63.48 o
 -12  17   8      176.21      203.74     61.69 o
 -11  17   8      673.35      739.96     81.97 o
 -10  17   8     1309.97     1366.15     86.14 o
  -9  17   8      411.60      451.46     55.35 o
  -8  17   8     1289.87     1198.28     65.42 o
  -7  17   8      640.81      521.31     50.72 o
  -6  17   8      142.52      133.67     42.11 o
  -5  17   8      992.43     1114.09     53.99 o
  -4  17   8     1294.96     1368.49     50.41 o
  -3  17   8     2035.82     2038.26     53.96 o
  -2  17   8       35.14       -5.09     25.32 o
  -1  17   8      450.92      350.38     32.22 o
   0  17   8     1429.36     1382.24     43.29 o
   1  17   8     2018.09     1996.05     47.66 o
   2  17   8        0.88       -0.68      9.07 o
   3  17   8      119.67      109.26     35.17 o
   4  17   8      370.12      321.61     43.31 o
   5  17   8      433.86      315.54     48.50 o
   6  17   8      367.95      389.88     45.73 o
   7  17   8        5.88        0.00     16.97 o
   8  17   8        2.95        2.06     28.90 o
   9  17   8     2010.15     2136.63     97.75 o
  10  17   8        6.39      -14.91     57.86 o
  11  17   8      128.92      133.14     57.68 o
  12  17   8       41.62       43.55     46.44 o
 -12  18   8     1313.74     1405.23     95.83 o
 -11  18   8       59.51       20.88     33.36 o
 -10  18   8      238.91      225.98     59.95 o
  -9  18   8      174.83      208.83     56.20 o
  -8  18   8      739.15      752.14     60.22 o
  -7  18   8       55.17       17.45     40.32 o
  -6  18   8      582.89      567.86     55.52 o
  -5  18   8      130.10       95.07     43.89 o
  -4  18   8       89.14       86.06     34.26 o
  -3  18   8      299.52      277.84     34.00 o
  -2  18   8     1103.15     1132.57     45.15 o
  -1  18   8       84.03       67.18     30.17 o
   0  18   8        0.78       -2.93      6.46 o
   1  18   8      253.74      236.38     31.32 o
   2  18   8      223.70      186.10     38.79 o
   3  18   8     1150.23     1183.28     62.57 o
   4  18   8       66.73       12.03     14.28 o
   5  18   8      170.37      124.39     39.05 o
   6  18   8       38.50       10.47     17.64 o
   7  18   8       78.75       60.81     43.54 o
   8  18   8     1810.25     2006.76     76.27 o
   9  18   8      160.80      164.37     76.06 o
  10  18   8      942.60      860.12     81.88 o
  11  18   8      209.48      161.22     59.69 o
 -11  19   8      203.40      313.14     69.90 o
 -10  19   8     1372.18     1516.96     91.55 o
  -9  19   8      483.85      459.96     58.83 o
  -8  19   8        2.12       -9.10     21.07 o
  -7  19   8       13.10       -2.46     44.63 o
  -6  19   8       30.85        2.59     15.22 o
  -5  19   8      584.76      540.47     53.68 o
  -4  19   8     1705.11     1754.25     61.75 o
  -3  19   8      840.70      757.51     46.25 o
  -2  19   8      365.64      307.01     39.37 o
  -1  19   8       96.67       21.98     13.04 o
   0  19   8      519.09      491.84     36.94 o
   1  19   8       79.06       45.12     26.48 o
   2  19   8       17.43       15.29     13.79 o
   3  19   8       16.74       20.81     15.25 o
   4  19   8     4757.09     5428.85    112.28 o
   5  19   8      362.95      339.22     49.78 o
   6  19   8       56.28       33.19     33.42 o
   7  19   8      210.11      182.10     50.77 o
   8  19   8       14.40        0.79     12.67 o
   9  19   8       31.51        4.72     75.69 o
  10  19   8      149.39      136.89     78.64 o
  11  19   8       75.08       66.56     58.31 o
 -11  20   8     1319.98     1656.97    100.60 o
 -10  20   8       70.49       14.73     92.73 o
  -9  20   8       17.52        0.41      7.17 o
  -8  20   8        0.52       11.63     25.44 o
  -7  20   8       10.74       -8.13     33.93 o
  -6  20   8      680.07      586.68     58.81 o
  -5  20   8        0.40      -10.10     35.06 o
  -4  20   8       59.43       16.91     40.09 o
  -3  20   8     3064.65     3460.84     80.80 o
  -2  20   8        7.11      -17.67     32.25 o
  -1  20   8     1040.85     1121.22     50.28 o
   0  20   8       48.79       25.01     13.36 o
   1  20   8      164.01      135.75     40.61 o
   2  20   8      203.24      154.16     46.37 o
   3  20   8     1442.85     1498.94     70.84 o
   4  20   8       71.21       88.49     44.11 o
   5  20   8      456.26      365.99     52.25 o
   6  20   8       90.48      125.60     48.45 o
   7  20   8      556.55      568.28     56.96 o
   8  20   8       24.74       -2.24     12.22 o
   9  20   8      153.16      154.85     53.79 o
  10  20   8      235.58      243.43     67.60 o
 -10  21   8       37.07       58.80     66.57 o
  -9  21   8      672.05      666.29     70.32 o
  -8  21   8        0.31      -43.52     39.91 o
  -7  21   8        3.87      -16.23     44.35 o
  -6  21   8      275.66      245.24     57.52 o
  -5  21   8     3010.73     3431.98    106.49 o
  -4  21   8      254.04      225.34     50.68 o
  -3  21   8     1206.63     1062.94     63.15 o
  -2  21   8        5.10       -7.45     17.61 o
  -1  21   8       58.15       53.54     42.25 o
   0  21   8       84.49       58.80     46.35 o
   1  21   8      796.79      665.39     57.40 o
   2  21   8       46.96       28.79     42.43 o
   3  21   8      354.30      372.19     55.18 o
   4  21   8      819.90      872.94     68.98 o
   5  21   8      530.23      553.64     54.26 o
   6  21   8      431.98      429.45     55.43 o
   7  21   8      634.61      580.67     58.67 o
   8  21   8       11.85        9.06     14.75 o
   9  21   8      599.30      505.55     72.42 o
  -9  22   8       32.13        8.82     19.66 o
  -8  22   8      372.38      368.82     61.42 o
  -7  22   8        0.98      -23.66     34.79 o
  -6  22   8      207.06      239.08     63.80 o
  -5  22   8      933.93      923.24     77.02 o
  -4  22   8      191.66      182.63     54.80 o
  -3  22   8      752.55      854.36     77.27 o
  -2  22   8     1789.21     1904.19     75.18 o
  -1  22   8      885.64      742.20     53.84 o
   0  22   8      211.60      215.04     45.74 o
   1  22   8      655.47      646.78     59.44 o
   2  22   8      255.10      223.39     53.72 o
   3  22   8       47.58       51.40     56.61 o
   4  22   8      153.54      173.51     47.86 o
   5  22   8      220.34      169.20     53.95 o
   6  22   8       12.47      -21.81     37.52 o
   7  22   8        8.77       -4.78     24.37 o
   8  22   8      477.30      464.25     60.48 o
  -8  23   8       17.23       -5.90     44.69 o
  -7  23   8      119.32       72.83     63.08 o
  -6  23   8      170.21      185.86     65.47 o
  -5  23   8       86.50       91.96     85.32 o
  -4  23   8     2460.45     2677.43    102.58 o
  -3  23   8        0.11       -4.96     30.11 o
  -2  23   8      240.27      200.04     60.11 o
  -1  23   8      895.52      901.70     77.47 o
   0  23   8        5.21      -15.76     30.87 o
   1  23   8       12.23      -14.20     46.93 o
   2  23   8      121.34      140.11     50.92 o
   3  23   8       57.80       40.54     42.94 o
   4  23   8      762.46      719.50     67.08 o
   5  23   8      231.41      244.32     54.85 o
   6  23   8      170.82      207.61     57.85 o
   7  23   8       53.91       32.43     24.36 o
  -7  24   8       36.69       20.19     45.35 o
  -6  24   8      389.18      420.33     83.42 o
  -5  24   8        1.79       34.42    264.57 o
  -4  24   8      132.20      151.96     56.81 o
  -3  24   8      764.03      800.21     72.66 o
  -2  24   8      862.75      930.80     61.91 o
  -1  24   8      286.07      295.19     68.48 o
   0  24   8      683.72      672.75     81.42 o
   1  24   8       33.35       33.46     44.37 o
   2  24   8      197.31      130.44     66.33 o
   3  24   8      718.57      744.13     69.23 o
   4  24   8       49.29        3.13     27.23 o
   5  24   8        2.80        3.36     25.09 o
   6  24   8       27.53        0.39     16.82 o
  -5  25   8     1109.13     1286.53    105.24 o
  -4  25   8      416.22      473.15     62.91 o
  -3  25   8      161.56      146.57     56.01 o
  -2  25   8      246.86      168.29     78.92 o
  -1  25   8       25.30      -13.24     47.95 o
   0  25   8      400.83      426.49     70.12 o
   1  25   8      283.85      255.17     65.78 o
   2  25   8       60.42        9.23     32.25 o
   3  25   8      214.85      214.07     62.54 o
   4  25   8        1.66        3.05     31.16 o
   5  25   8      570.02      655.83     73.06 o
  -3  26   8     1029.61     1277.07    110.72 o
  -2  26   8       37.86       21.78     34.82 o
  -1  26   8      270.63      241.97     65.31 o
   0  26   8       29.73        8.11     13.20 o
   1  26   8        0.65       -1.64     10.75 o
   2  26   8      355.14      346.12     71.20 o
   3  26   8      217.15      191.16     64.67 o
 -15   0   9      246.33      288.15     89.30 o
 -13   0   9      147.99      117.74     69.54 o
 -11   0   9     1389.36     1458.44     80.67 o
  -9   0   9      547.18      619.00     80.58 o
  -7   0   9     3450.87     3653.58    120.10 o
  -5   0   9     2660.97     2842.71     67.74 o
  -3   0   9     6474.16     6683.92     95.16 o
  -1   0   9     1007.45      974.64     35.37 o
   1   0   9     2486.72     2625.99     58.29 o
   3   0   9     1489.38     1349.12     48.27 o
   5   0   9     1045.13      954.37     39.91 o
   7   0   9     5593.45     6253.17    109.67 o
   9   0   9     3528.07     3975.49    128.16 o
  11   0   9     1368.68     1523.29    207.44 o
  13   0   9      104.51      133.91     63.25 o
  15   0   9      641.47      645.87     90.81 o
 -16   1   9      588.11      642.38     81.50 o
 -15   1   9      665.02      727.50     72.85 o
 -14   1   9       88.87       84.12     55.88 o
 -13   1   9       17.33       10.12     15.95 o
 -12   1   9      371.61      290.60     43.33 o
 -11   1   9       28.22       12.03     11.93 o
 -10   1   9       32.61       37.62     27.87 o
  -9   1   9     5961.94     6539.02    100.75 o
  -8   1   9     1276.73     1306.87     50.67 o
  -7   1   9       48.15       35.29     19.53 o
  -6   1   9      260.88      217.03     18.41 o
  -5   1   9      226.07      199.45     19.68 o
  -4   1   9     1429.91     1581.56     48.22 o
  -3   1   9      441.80      329.61     24.98 o
  -2   1   9     3322.56     3411.67     42.52 o
  -1   1   9     3558.85     3250.10     40.60 o
   0   1   9     3147.04     3464.21     42.37 o
   1   1   9     2961.37     2903.64     43.60 o
   2   1   9     1147.46     1055.94     29.10 o
   3   1   9     1729.61     1737.59     34.68 o
   4   1   9     1030.96      928.66     27.71 o
   5   1   9     1211.42     1276.34     32.67 o
   6   1   9      609.99      580.11     32.98 o
   7   1   9      612.47      539.40     33.96 o
   8   1   9        1.78       -9.43     17.66 o
   9   1   9     6268.84     6972.58     78.19 o
  10   1   9     2906.32     3225.84     73.76 o
  11   1   9     1175.55     1141.55     71.82 o
  12   1   9       17.30      -33.83     37.37 o
  13   1   9      150.05      173.52     58.22 o
  14   1   9       51.27       20.87     35.73 o
  15   1   9     1992.25     2289.55    100.09 o
 -16   2   9      833.66      871.85     83.46 o
 -15   2   9       75.75       46.65     35.02 o
 -14   2   9       63.21       64.58     52.82 o
 -13   2   9       30.49        0.09     14.07 o
 -12   2   9      649.64      627.64     47.86 o
 -11   2   9       30.00        6.00     18.23 o
 -10   2   9      580.85      507.16     47.23 o
  -9   2   9       91.13       76.96     35.06 o
  -8   2   9     3221.78     3164.74     90.42 o
  -7   2   9        5.01        4.33     11.02 o
  -6   2   9      103.93       57.31     13.68 o
  -5   2   9      181.70      173.39     14.25 o
  -4   2   9      638.87      545.51     18.90 o
  -3   2   9       46.52       17.63      9.59 o
  -2   2   9     2215.46     2313.85     37.66 o
  -1   2   9      172.52      135.83     16.76 o
   0   2   9      678.36      618.25     21.11 o
   1   2   9      161.84      128.62     15.88 o
   2   2   9     5655.14     5524.48     58.44 o
   3   2   9      227.22      185.77     22.19 o
   4   2   9     3254.44     3494.38     47.52 o
   5   2   9      662.81      551.49     26.09 o
   6   2   9      523.42      479.01     32.85 o
   7   2   9     2381.97     2461.09     58.31 o
   8   2   9     7084.33     8013.98     79.56 o
   9   2   9        1.28      -26.00     24.32 o
  10   2   9        0.07       -9.74     23.69 o
  11   2   9       80.63       58.78     47.32 o
  12   2   9       63.74      -15.40     24.95 o
  13   2   9       14.28        9.63     32.52 o
  14   2   9      946.06      895.69     77.47 o
  15   2   9      111.33       15.26     47.59 o
 -15   3   9      117.25      125.25     63.39 o
 -14   3   9      977.33     1046.11     77.66 o
 -13   3   9      357.90      337.24     51.73 o
 -12   3   9      646.13      675.05     54.88 o
 -11   3   9       19.97      -15.78     34.13 o
 -10   3   9     2266.10     2659.64     85.77 o
  -9   3   9        1.85       21.26     31.38 o
  -8   3   9       62.34       36.57     33.33 o
  -7   3   9      358.02      281.14     22.61 o
  -6   3   9      519.55      454.63     20.82 o
  -5   3   9     2860.61     3043.03     31.63 o
  -4   3   9      732.60      716.23     22.26 o
  -3   3   9      298.11      296.80     14.11 o
  -2   3   9     3635.89     3426.95     44.69 o
  -1   3   9     1044.18      978.59     29.24 o
   0   3   9     4547.00     4485.03     47.79 o
   1   3   9     2168.79     2332.51     28.85 o
   2   3   9       13.89        8.53     11.95 o
   3   3   9      167.35       90.77     19.37 o
   4   3   9     4044.02     4015.25     50.23 o
   5   3   9       42.67       13.82     14.31 o
   6   3   9      248.44      254.20     30.33 o
   7   3   9      314.29      264.17     29.21 o
   8   3   9      124.05       43.40     29.18 o
   9   3   9      528.07      411.53     38.85 o
  10   3   9     2978.03     3134.09     95.04 o
  11   3   9       25.30        4.18     17.80 o
  12   3   9      378.63      383.58     56.48 o
  13   3   9        3.05      -30.00     40.82 o
  14   3   9      104.59      107.38     89.95 o
  15   3   9       80.76       13.06     42.56 o
 -15   4   9        4.74      -15.56     73.45 o
 -14   4   9        2.46        2.15     22.99 o
 -13   4   9        7.31      -22.87     25.74 o
 -12   4   9        0.89        6.41     31.58 o
 -11   4   9     1500.15     1442.58     63.09 o
 -10   4   9      835.88      843.09     51.31 o
  -9   4   9     3687.83     3917.32     80.52 o
  -8   4   9      281.11      232.95     36.38 o
  -7   4   9      228.43      184.79     22.56 o
  -6   4   9      587.19      513.30     23.22 o
  -5   4   9      230.00      197.30     17.32 o
  -4   4   9      406.64      372.87     20.89 o
  -3   4   9     6470.03     6797.53     58.88 o
  -2   4   9       72.02       20.14      7.46 o
  -1   4   9      114.63      173.70     21.03 o
   0   4   9      105.72       73.18     20.00 o
   1   4   9      140.80       86.58     18.15 o
   2   4   9     3472.43     3693.22     44.59 o
   3   4   9    10772.60    11391.57     80.52 o
   4   4   9     3528.80     3652.83     55.58 o
   5   4   9     2331.04     2442.23     43.69 o
   6   4   9     1925.39     1882.13     63.39 o
   7   4   9     4085.00     4557.21     70.23 o
   8   4   9     1843.88     1931.01     50.51 o
   9   4   9     3115.57     3357.09     67.92 o
  10   4   9      448.26      407.02     40.33 o
  11   4   9      151.19       65.35     25.39 o
  12   4   9       31.86       -1.04     32.62 o
  13   4   9       66.41       80.17     60.94 o
  14   4   9      149.30      224.99     63.07 o
  15   4   9       58.90       89.74     59.52 o
 -15   5   9     1311.43     1475.97     91.87 o
 -14   5   9       11.77        5.32     21.77 o
 -13   5   9       12.31      -14.93     31.07 o
 -12   5   9        5.28      -16.38     18.23 o
 -11   5   9      270.32      272.96     44.22 o
 -10   5   9       98.69      102.62     36.19 o
  -9   5   9     2567.96     2789.16     69.76 o
  -8   5   9       55.70       43.42     35.37 o
  -7   5   9     2226.90     2393.56     55.44 o
  -6   5   9     1225.70     1284.20     26.73 o
  -5   5   9      291.76      206.98     19.24 o
  -4   5   9     1432.86     1353.62     24.61 o
  -3   5   9     1008.74      929.85     21.42 o
  -2   5   9     1078.55     1147.11     29.41 o
  -1   5   9      844.46      766.97     30.18 o
   0   5   9      723.53      774.16     29.36 o
   1   5   9     4687.93     5082.37     55.51 o
   2   5   9      722.22      692.75     25.25 o
   3   5   9     1238.68     1211.33     39.48 o
   4   5   9     2163.72     2193.08     37.53 o
   5   5   9       38.29       24.19     11.30 o
   6   5   9     1730.84     1723.87     45.86 o
   7   5   9      167.99      141.21     29.04 o
   8   5   9      598.04      520.38     35.14 o
   9   5   9     8661.76     9585.94    143.46 o
  10   5   9      379.48      306.90     38.03 o
  11   5   9     2768.43     3097.91     91.32 o
  12   5   9       38.50        9.52     37.73 o
  13   5   9      280.62      338.99     56.24 o
  14   5   9        4.63      -12.00     29.63 o
  15   5   9      628.67      679.44     79.12 o
 -15   6   9      381.40      339.77     68.08 o
 -14   6   9      104.06       52.00     99.14 o
 -13   6   9      345.11      302.76     65.59 o
 -12   6   9      486.83      483.04     72.67 o
 -11   6   9      512.69      452.85     52.71 o
 -10   6   9       98.81      102.57     40.93 o
  -9   6   9      273.24      219.50     34.70 o
  -8   6   9     4869.06     5357.77     75.55 o
  -7   6   9     1278.92     1282.49     36.77 o
  -6   6   9      963.05      962.98     31.32 o
  -5   6   9     2110.28     2203.36     39.89 o
  -4   6   9     1266.95     1233.26     25.35 o
  -3   6   9      425.60      389.50     24.96 o
  -2   6   9     4642.82     4931.35     61.11 o
  -1   6   9     1189.23     1248.53     36.06 o
   0   6   9      494.20      381.98     24.28 o
   1   6   9      507.94      474.38     26.03 o
   2   6   9     2709.75     2654.44     44.85 o
   3   6   9      326.14      290.97     22.65 o
   4   6   9      976.81     1047.33     30.09 o
   5   6   9     2725.86     2772.43     38.98 o
   6   6   9      540.12      525.34     29.33 o
   7   6   9     2383.68     2528.32     51.54 o
   8   6   9     2408.56     2465.08     54.86 o
   9   6   9      433.41      425.67     37.51 o
  10   6   9      311.35      249.60     34.64 o
  11   6   9      103.33      123.76     43.06 o
  12   6   9      105.59       89.26     44.17 o
  13   6   9       17.55        5.39     24.88 o
  14   6   9      203.81      210.70     65.54 o
 -15   7   9       55.50       52.37     65.35 o
 -14   7   9      166.39      152.60     93.86 o
 -13   7   9       23.22       40.07     70.82 o
 -12   7   9      227.77      112.99     72.11 o
 -11   7   9      409.57      373.60     42.94 o
 -10   7   9     5009.83     5711.32    100.49 o
  -9   7   9       94.34       12.64     22.53 o
  -8   7   9      297.91      254.08     29.84 o
  -7   7   9      813.55      712.34     32.19 o
  -6   7   9      105.69       81.46     19.56 o
  -5   7   9     5174.67     5355.89     59.94 o
  -4   7   9     3801.05     3846.64     59.99 o
  -3   7   9     4861.30     5053.65     80.76 o
  -2   7   9     7254.59     7171.20     74.64 o
  -1   7   9     1279.19     1207.32     35.50 o
   0   7   9     2477.15     2529.43     45.42 o
   1   7   9        0.41       -5.30     10.74 o
   2   7   9     1848.11     1786.92     39.03 o
   3   7   9      382.90      333.22     24.74 o
   4   7   9     1969.30     1895.19     33.01 o
   5   7   9      492.98      460.50     27.23 o
   6   7   9      517.47      523.61     30.55 o
   7   7   9        0.29       -0.81     10.00 o
   8   7   9      429.26      344.77     31.54 o
   9   7   9       84.44       31.20     22.65 o
  10   7   9     2781.85     3297.20     70.11 o
  11   7   9      448.18      444.10     49.37 o
  12   7   9      421.31      364.61     49.30 o
  13   7   9      453.32      455.76     51.97 o
  14   7   9      148.06       67.32     44.00 o
 -15   8   9       49.24       56.72     76.07 o
 -14   8   9       25.93        0.30     12.74 o
 -13   8   9      291.66      289.22     64.61 o
 -12   8   9      242.97      141.70     72.00 o
 -11   8   9     1109.93     1169.62     70.84 o
 -10   8   9      247.29      200.20     43.76 o
  -9   8   9     1453.65     1343.56     57.40 o
  -8   8   9      406.01      372.15     33.38 o
  -7   8   9      250.84      235.45     26.17 o
  -6   8   9      319.64      291.76     28.25 o
  -5   8   9     2290.86     2454.02     51.17 o
  -4   8   9        2.18        1.54      8.63 o
  -3   8   9     5045.32     5162.64     66.14 o
  -2   8   9      829.86      815.86     33.88 o
  -1   8   9      593.10      542.65     28.35 o
   0   8   9      626.54      585.47     28.88 o
   1   8   9      622.92      585.79     30.03 o
   2   8   9     3448.24     3603.87     68.32 o
   3   8   9     2158.71     2042.52     41.06 o
   4   8   9       98.94       77.69     18.73 o
   5   8   9       28.27       16.94      7.58 o
   6   8   9      183.52      138.43     24.91 o
   7   8   9       75.83       49.08     23.26 o
   8   8   9     1231.92     1217.03     41.30 o
   9   8   9      319.47      279.16     38.16 o
  10   8   9       10.42      -12.16     10.12 o
  11   8   9     1471.23     1527.05     66.97 o
  12   8   9      131.25      127.28     47.10 o
  13   8   9       45.25       25.73     39.03 o
  14   8   9       57.96       19.99     41.10 o
 -15   9   9      554.30      604.83     76.62 o
 -14   9   9        7.75       -1.30     11.92 o
 -13   9   9        1.94       -9.26     36.45 o
 -12   9   9       10.30       37.88     48.07 o
 -11   9   9      384.65      303.94     64.21 o
 -10   9   9      150.24      102.86     46.55 o
  -9   9   9     2453.28     2582.93     89.47 o
  -8   9   9       51.46       19.72     19.66 o
  -7   9   9       22.16       13.23     10.46 o
  -6   9   9     1205.72     1206.41     49.96 o
  -5   9   9     3990.64     4268.24    100.99 o
  -4   9   9     4118.17     3912.19     64.90 o
  -3   9   9       53.21       31.47     24.18 o
  -2   9   9     2826.93     2806.42     52.83 o
  -1   9   9     3118.59     3313.10     52.83 o
   0   9   9     2068.29     2220.06     46.01 o
   1   9   9     1760.42     1704.15     40.59 o
   2   9   9      151.22      120.12     21.14 o
   3   9   9     4511.62     4693.59     62.85 o
   4   9   9       83.75       41.18     33.80 o
   5   9   9     1631.92     1629.69     55.06 o
   6   9   9       46.99        4.66     12.08 o
   7   9   9     1098.45     1119.71     40.13 o
   8   9   9     1025.06     1022.40     53.79 o
   9   9   9      617.48      561.26     47.10 o
  10   9   9     1226.89     1224.60     68.70 o
  11   9   9      720.41      655.12     54.24 o
  12   9   9      592.47      541.55     61.02 o
  13   9   9       63.67       46.86     27.20 o
  14   9   9        0.04      -15.39     18.10 o
 -14  10   9      359.98      414.76     68.11 o
 -13  10   9        8.26       -2.55     21.36 o
 -12  10   9      183.60      165.38     71.36 o
 -11  10   9      402.80      376.45     71.02 o
 -10  10   9      301.87      228.00     50.28 o
  -9  10   9     2010.14     2090.86     65.36 o
  -8  10   9      234.53      254.02     38.03 o
  -7  10   9      266.98      250.35     34.36 o
  -6  10   9      662.69      554.37     42.84 o
  -5  10   9      905.35      868.53     56.29 o
  -4  10   9      669.25      675.76     37.59 o
  -3  10   9     4609.99     4705.27     93.42 o
  -2  10   9       45.63       10.28     11.05 o
  -1  10   9       46.05       47.99     18.92 o
   0  10   9      656.98      630.93     31.07 o
   1  10   9      345.58      306.82     25.59 o
   2  10   9     1136.62     1151.45     35.96 o
   3  10   9     1179.84     1179.57     43.97 o
   4  10   9       74.17       67.63     29.58 o
   5  10   9     2374.35     2253.51     58.57 o
   6  10   9       27.35        5.72      9.85 o
   7  10   9      309.62      209.64     35.22 o
   8  10   9      106.53       68.15     41.83 o
   9  10   9     1280.17     1216.52     63.82 o
  10  10   9      173.39      147.99     39.11 o
  11  10   9      672.51      658.40     53.98 o
  12  10   9      684.42      624.97     63.66 o
  13  10   9       63.52       13.02     53.36 o
  14  10   9       11.98       14.01     13.60 o
 -14  11   9        4.13      -63.99     97.65 o
 -13  11   9       51.81       15.93     66.49 o
 -12  11   9        1.32       -1.02     22.39 o
 -11  11   9       88.44       89.74     61.91 o
 -10  11   9     2050.66     2096.59    110.18 o
  -9  11   9      410.43      376.33     52.29 o
  -8  11   9      301.40      238.48     35.44 o
  -7  11   9      629.38      514.36     38.70 o
  -6  11   9      298.51      307.83     37.84 o
  -5  11   9     3123.99     3124.08     73.45 o
  -4  11   9     9361.41     9593.99    133.85 o
  -3  11   9      505.81      431.47     31.30 o
  -2  11   9     1563.18     1487.90     38.57 o
  -1  11   9      491.26      484.09     27.63 o
   0  11   9       11.73       -4.28      7.19 o
   1  11   9       37.80       14.16      9.58 o
   2  11   9      747.55      678.52     32.44 o
   3  11   9      566.26      506.13     34.99 o
   4  11   9     4088.53     4547.64     79.77 o
   5  11   9      543.04      477.36     39.98 o
   6  11   9     3552.96     3673.93     75.29 o
   7  11   9      763.27      646.99     45.67 o
   8  11   9      376.80      331.79     49.03 o
   9  11   9     1364.39     1407.07     77.45 o
  10  11   9      183.94      153.48     51.88 o
  11  11   9      355.74      362.19     47.97 o
  12  11   9        6.71       -9.66     34.77 o
  13  11   9      230.60      248.98     71.15 o
 -14  12   9        8.65        5.56     22.43 o
 -13  12   9      293.67      304.33     83.10 o
 -12  12   9      418.92      418.97     75.78 o
 -11  12   9      144.93       65.67     56.25 o
 -10  12   9       31.97       -2.04     41.52 o
  -9  12   9      670.06      630.96     53.28 o
  -8  12   9     1160.33     1006.99     59.77 o
  -7  12   9      322.54      350.96     37.48 o
  -6  12   9      456.93      484.07     43.19 o
  -5  12   9      119.03       92.97     30.73 o
  -4  12   9      619.99      476.05     34.90 o
  -3  12   9     3549.59     3808.40     64.47 o
  -2  12   9     2219.05     2210.15     51.31 o
  -1  12   9      337.51      304.65     28.33 o
   0  12   9       37.36        6.25      8.46 o
   1  12   9       22.14       11.76     11.08 o
   2  12   9     7654.50     8240.59     83.09 o
   3  12   9     2805.47     2756.61     65.80 o
   4  12   9        5.14      -16.11     18.85 o
   5  12   9      749.32      684.16     42.69 o
   6  12   9      178.79      160.14     30.95 o
   7  12   9      194.08      152.50     35.54 o
   8  12   9      384.11      309.43     42.09 o
   9  12   9      434.74      358.72     63.48 o
  10  12   9       57.45       20.35     25.93 o
  11  12   9      541.62      567.26     65.35 o
  12  12   9      373.06      443.39     60.72 o
  13  12   9       78.91      103.54     57.32 o
 -13  13   9        1.00      -19.14     28.99 o
 -12  13   9      999.35     1000.74     86.48 o
 -11  13   9      781.20      790.03     78.29 o
 -10  13   9      115.56       88.24     44.47 o
  -9  13   9       40.69       18.75     28.74 o
  -8  13   9      480.46      440.78     48.38 o
  -7  13   9     1101.18     1051.97     57.62 o
  -6  13   9      277.73      233.89     40.06 o
  -5  13   9     4527.81     5075.02     97.60 o
  -4  13   9       14.61       -5.18     26.61 o
  -3  13   9      919.32      930.84     40.52 o
  -2  13   9      708.80      605.95     34.44 o
  -1  13   9      508.99      428.40     30.57 o
   0  13   9      953.33      964.47     35.39 o
   1  13   9     8392.73     9375.79     82.18 o
   2  13   9       39.88       17.82     21.88 o
   3  13   9     1452.27     1515.21     53.98 o
   4  13   9     1453.51     1360.44     52.87 o
   5  13   9      976.11      977.44     49.94 o
   6  13   9      224.34      185.97     35.11 o
   7  13   9      749.45      701.97     50.10 o
   8  13   9      101.69       71.99     37.55 o
   9  13   9       38.18       49.15     41.18 o
  10  13   9       31.53        4.81     44.14 o
  11  13   9        2.58       -6.27     15.23 o
  12  13   9       45.43        1.59     25.79 o
  13  13   9       24.12       58.32     69.98 o
 -13  14   9       48.79       47.85     57.49 o
 -12  14   9       22.66       33.52     54.51 o
 -11  14   9      195.38      177.80     63.89 o
 -10  14   9      138.94       69.06     56.97 o
  -9  14   9     2078.23     2071.50     75.90 o
  -8  14   9      352.63      318.70     47.02 o
  -7  14   9      173.08      123.39     48.07 o
  -6  14   9      306.94      279.27     46.67 o
  -5  14   9      171.22      104.64     35.23 o
  -4  14   9      483.96      472.73     40.21 o
  -3  14   9    11120.94    12067.82    112.88 o
  -2  14   9      300.05      239.34     28.87 o
  -1  14   9      735.88      741.26     36.31 o
   0  14   9      366.43      363.59     30.14 o
   1  14   9      128.06       95.50     26.53 o
   2  14   9     2122.62     2274.67     63.82 o
   3  14   9     2669.39     2804.61     69.43 o
   4  14   9      371.36      273.76     40.62 o
   5  14   9       87.30       57.79     33.18 o
   6  14   9       18.56       13.27     25.52 o
   7  14   9      167.08      143.17     38.36 o
   8  14   9      342.80      331.47     42.99 o
   9  14   9      350.95      320.47     55.42 o
  10  14   9       97.67       13.98     22.88 o
  11  14   9     1425.68     1499.12     80.75 o
  12  14   9      133.22       80.74     55.26 o
 -13  15   9        2.70       31.44     48.35 o
 -12  15   9      155.37      110.71     59.69 o
 -11  15   9      137.03      106.46     73.18 o
 -10  15   9     1258.35     1370.76     85.47 o
  -9  15   9      391.24      383.24     49.42 o
  -8  15   9      123.91      106.88     53.17 o
  -7  15   9       19.00       15.12     15.04 o
  -6  15   9      894.77      932.20     56.12 o
  -5  15   9     1932.54     1941.46     77.38 o
  -4  15   9     4925.20     5341.85     96.27 o
  -3  15   9      127.40      115.13     31.81 o
  -2  15   9      582.92      519.43     35.79 o
  -1  15   9      492.57      442.96     34.01 o
   0  15   9     1685.96     1799.33     47.50 o
   1  15   9     1297.02     1239.05     41.00 o
   2  15   9        1.09      -17.76     22.61 o
   3  15   9       85.64       85.59     44.09 o
   4  15   9       23.67       35.74     39.34 o
   5  15   9      123.96       63.82     29.44 o
   6  15   9      134.34      105.10     40.10 o
   7  15   9      168.71      128.74     42.42 o
   8  15   9       24.36        8.04     17.90 o
   9  15   9      192.04      171.27     52.16 o
  10  15   9      304.17      253.99     61.93 o
  11  15   9       19.07       15.88     31.13 o
  12  15   9      154.53      191.65     60.73 o
 -12  16   9      277.35      274.45     71.49 o
 -11  16   9       39.64        8.45     50.13 o
 -10  16   9        0.09        7.69     42.03 o
  -9  16   9      577.00      545.62     56.16 o
  -8  16   9     1596.76     1549.76     73.08 o
  -7  16   9      250.76      154.58     45.69 o
  -6  16   9      220.18      217.23     42.45 o
  -5  16   9      826.11      893.14     54.36 o
  -4  16   9     1328.12     1417.65     57.74 o
  -3  16   9        3.46       34.25     27.87 o
  -2  16   9     4978.66     5484.39     76.80 o
  -1  16   9      190.01      133.35     29.63 o
   0  16   9     1156.34     1000.07     41.76 o
   1  16   9      433.41      442.06     38.03 o
   2  16   9      110.57      106.44     37.85 o
   3  16   9       56.48       18.12     10.69 o
   4  16   9       64.74       74.03     29.74 o
   5  16   9      287.83      259.65     44.42 o
   6  16   9       23.01       28.94     36.12 o
   7  16   9       13.03        6.51     32.93 o
   8  16   9        7.08       -9.61     10.53 o
   9  16   9      202.20      152.12     56.41 o
  10  16   9      382.76      311.37     66.20 o
  11  16   9       80.67       86.52     59.05 o
 -12  17   9        2.46      -18.79     44.62 o
 -11  17   9      230.52      245.15     67.13 o
 -10  17   9      967.84     1068.14     76.84 o
  -9  17   9       48.53        7.03     29.51 o
  -8  17   9        7.19        7.62     24.29 o
  -7  17   9        3.93       -3.17     15.85 o
  -6  17   9      262.38      257.16     44.26 o
  -5  17   9     1769.73     1962.19     65.55 o
  -4  17   9     2315.45     2467.26     65.09 o
  -3  17   9     3966.54     4131.69     67.92 o
  -2  17   9      496.34      478.64     34.79 o
  -1  17   9       51.22       13.31      9.91 o
   0  17   9      276.39      229.50     28.26 o
   1  17   9      178.88      125.00     34.50 o
   2  17   9      160.31      115.27     38.77 o
   3  17   9      296.57      258.08     39.98 o
   4  17   9     2070.87     2089.14     75.20 o
   5  17   9      263.58      226.92     45.62 o
   6  17   9       51.23       18.63     31.09 o
   7  17   9      897.12      815.17     59.43 o
   8  17   9        3.74        3.66     19.78 o
   9  17   9       10.92       56.89     50.96 o
  10  17   9      492.22      588.02     66.80 o
  11  17   9       12.89       34.91     38.46 o
 -11  18   9      412.86      412.89     75.45 o
 -10  18   9       59.09       28.36     50.80 o
  -9  18   9      562.33      579.20     61.02 o
  -8  18   9       61.88       74.90     53.90 o
  -7  18   9     1226.30     1196.20     69.93 o
  -6  18   9       75.42        6.29     16.16 o
  -5  18   9       19.80        7.96     16.35 o
  -4  18   9       18.26       -4.22     21.25 o
  -3  18   9     2958.51     3309.65     63.49 o
  -2  18   9        3.79       -3.97     23.99 o
  -1  18   9     1140.59     1164.29     43.03 o
   0  18   9      197.44      118.76     29.42 o
   1  18   9      111.43       72.06     29.77 o
   2  18   9      164.06      138.32     39.18 o
   3  18   9     2948.87     3148.07     97.02 o
   4  18   9       36.06       16.96     17.83 o
   5  18   9        0.56       -9.51     72.74 o
   6  18   9       11.71       -1.80     25.88 o
   7  18   9      424.65      422.10     52.50 o
   8  18   9      103.52       91.21     33.24 o
   9  18   9       29.89       15.66     29.56 o
  10  18   9        2.67       -0.36     46.37 o
 -11  19   9      227.05      158.79     66.97 o
 -10  19   9      207.23      159.50     66.56 o
  -9  19   9      262.85      288.93     56.12 o
  -8  19   9        4.35       -1.33     33.95 o
  -7  19   9       53.04       79.91     47.58 o
  -6  19   9      151.04      125.61     45.76 o
  -5  19   9     2259.01     2415.18     83.55 o
  -4  19   9      332.37      384.07     42.20 o
  -3  19   9      206.97      186.55     35.12 o
  -2  19   9      295.26      263.98     35.57 o
  -1  19   9      261.83      179.49     32.45 o
   0  19   9      176.76      183.22     39.73 o
   1  19   9      107.16      123.02     44.18 o
   2  19   9      329.19      302.89     49.26 o
   3  19   9      262.46      219.89     46.52 o
   4  19   9      396.69      458.65     54.71 o
   5  19   9      416.16      437.55     54.97 o
   6  19   9      681.70      690.62     48.64 o
   7  19   9      526.13      558.25     62.74 o
   8  19   9        6.58       -9.86     47.41 o
   9  19   9       14.45       18.80     38.09 o
  10  19   9      271.52      250.78     79.79 o
 -10  20   9      185.85      220.64     72.16 o
  -9  20   9      299.62      381.56     64.64 o
  -8  20   9      678.20      731.60     69.02 o
  -7  20   9       84.85       92.53     46.55 o
  -6  20   9      202.54      200.28     54.14 o
  -5  20   9       10.94       -8.04     40.03 o
  -4  20   9     2414.97     2717.80     85.44 o
  -3  20   9      513.50      476.21     40.22 o
  -2  20   9     2505.45     2587.37     59.76 o
  -1  20   9        0.76       -0.23     10.63 o
   0  20   9       88.54       79.10     43.76 o
   1  20   9      307.73      304.95     49.15 o
   2  20   9      831.00      863.17     62.58 o
   3  20   9      761.71      583.58     59.99 o
   4  20   9      556.22      562.79     53.53 o
   5  20   9        8.44       43.31     68.76 o
   6  20   9       50.52       20.32     44.88 o
   7  20   9      211.11      185.30     50.48 o
   8  20   9        5.14       -1.64     13.53 o
   9  20   9       57.10       16.23     36.71 o
  -9  21   9       11.38      -14.50     39.47 o
  -8  21   9       58.23       65.40     53.77 o
  -7  21   9       99.22       85.35     58.61 o
  -6  21   9      237.77      207.55     56.27 o
  -5  21   9       90.21       60.59     35.05 o
  -4  21   9     1855.58     1939.72    173.64 o
  -3  21   9        0.27      -57.74     38.53 o
  -2  21   9        8.71      -10.87     31.70 o
  -1  21   9       79.24       82.41     42.84 o
   0  21   9       31.26        0.73     55.59 o
   1  21   9        0.76      -13.31     39.37 o
   2  21   9        8.69        0.77     14.70 o
   3  21   9      513.46      497.14     62.80 o
   4  21   9     1703.02     1889.79     78.25 o
   5  21   9      393.57      397.73     55.33 o
   6  21   9        4.00        3.72     52.87 o
   7  21   9        4.58       -7.55      8.61 o
   8  21   9       44.28       30.42     36.52 o
  -8  22   9      401.54      324.69     64.52 o
  -7  22   9       84.85       86.48     40.37 o
  -6  22   9      155.28      127.68     56.09 o
  -5  22   9       72.97      110.91     53.26 o
  -4  22   9      391.72      366.28     58.55 o
  -3  22   9     1706.67     1981.77     73.98 o
  -2  22   9      362.06      339.62     44.32 o
  -1  22   9      803.45      808.94     77.07 o
   0  22   9      132.78       99.16     58.58 o
   1  22   9       63.02        4.02     35.16 o
   2  22   9       12.12      -17.52     45.81 o
   3  22   9      631.96      666.72     65.86 o
   4  22   9        5.25       11.57     30.67 o
   5  22   9       26.16       28.99     44.98 o
   6  22   9      349.49      328.74     57.59 o
   7  22   9        3.57       -5.70     41.45 o
  -7  23   9      357.65      337.91     66.82 o
  -6  23   9        1.69        2.12     23.14 o
  -5  23   9     2464.91     3063.74     98.96 o
  -4  23   9      469.12      427.77     68.68 o
  -3  23   9      357.61      374.12     54.50 o
  -2  23   9        3.93       -7.31     38.94 o
  -1  23   9        4.30      -20.09     27.74 o
   0  23   9      272.83      203.80     56.05 o
   1  23   9      282.45      312.90     60.10 o
   2  23   9      154.14      100.08     64.38 o
   3  23   9      365.19      388.35     62.91 o
   4  23   9        4.37       -3.16     20.82 o
   5  23   9      514.52      534.07     65.58 o
   6  23   9      312.75      302.40     63.56 o
  -6  24   9        8.19       17.26     61.96 o
  -5  24   9       17.10        0.88    115.02 o
  -4  24   9      202.98      202.80     65.77 o
  -3  24   9     2122.74     2579.17     85.07 o
  -2  24   9      163.97      222.07     86.59 o
  -1  24   9       15.90      -10.95     25.79 o
   0  24   9       18.25       -4.52     22.75 o
   1  24   9      134.38      121.10     59.57 o
   2  24   9      307.87      300.99     62.32 o
   3  24   9      437.45      524.57     68.80 o
   4  24   9      455.05      504.38     69.28 o
   5  24   9      240.70      243.97     54.56 o
  -4  25   9     1387.50     1549.56     94.44 o
  -3  25   9      173.38      186.95     84.00 o
  -2  25   9      364.26      287.54     70.02 o
  -1  25   9        4.71       -7.87     74.75 o
   0  25   9      252.49      187.88     72.89 o
   1  25   9      106.05      124.78     66.54 o
   2  25   9        2.66       -3.55     40.27 o
   3  25   9       27.05       34.23     62.41 o
 -14   0  10      391.33      494.25     92.76 o
 -12   0  10      668.24      635.53     74.76 o
 -10   0  10      104.99       83.05     49.26 o
  -8   0  10    11126.39    11990.75    216.92 o
  -6   0  10     4117.44     4409.11     86.22 o
  -4   0  10     1653.45     1852.78     51.58 o
  -2   0  10       78.11       24.04     28.91 o
   0   0  10       88.18       54.23     23.68 o
   2   0  10      357.10      279.67     31.16 o
   4   0  10     3436.30     3640.35     76.12 o
   6   0  10     3646.52     3878.58     88.03 o
   8   0  10      826.17      799.59     84.58 o
  10   0  10      620.88      554.09     64.62 o
  12   0  10      947.33     1013.28     91.99 o
  14   0  10        1.44      -68.77     73.43 o
 -15   1  10      830.59      754.04     77.97 o
 -14   1  10       86.07      112.42     57.65 o
 -13   1  10        4.77        2.80     19.05 o
 -12   1  10      383.06      347.97     45.86 o
 -11   1  10      464.48      424.64     45.77 o
 -10   1  10     2643.04     3011.33     79.21 o
  -9   1  10       66.23       79.03     35.61 o
  -8   1  10      216.28      181.43     35.07 o
  -7   1  10      319.35      251.48     43.02 o
  -6   1  10     2878.86     3025.73     45.80 o
  -5   1  10     1441.62     1545.87     36.68 o
  -4   1  10      282.87      217.86     22.53 o
  -3   1  10      606.99      595.70     31.59 o
  -2   1  10     3540.06     3680.96     50.26 o
  -1   1  10      420.02      332.14     19.71 o
   0   1  10      370.00      330.72     21.69 o
   1   1  10      139.61      144.72     19.66 o
   2   1  10      752.60      652.71     27.24 o
   3   1  10      164.40      132.55     22.90 o
   4   1  10      953.79      879.04     31.30 o
   5   1  10      703.41      689.27     29.39 o
   6   1  10     1961.66     1852.22     51.67 o
   7   1  10      131.46       65.04     30.18 o
   8   1  10      262.07      196.53     34.32 o
   9   1  10      994.02      971.49     47.29 o
  10   1  10     5071.22     5718.60     98.02 o
  11   1  10      249.98      271.25     53.98 o
  12   1  10       30.31       12.44     24.51 o
  13   1  10        3.13       -8.95     30.46 o
  14   1  10      158.39      198.99     71.18 o
 -15   2  10      263.74      336.02     68.05 o
 -14   2  10       52.33       86.13     59.18 o
 -13   2  10      260.77      277.23     46.96 o
 -12   2  10       81.04       57.59     39.21 o
 -11   2  10     2982.10     3275.99     86.38 o
 -10   2  10      509.09      446.55     46.92 o
  -9   2  10     4196.17     4476.21     89.32 o
  -8   2  10      430.23      403.50     40.03 o
  -7   2  10     1335.77     1418.81     57.22 o
  -6   2  10        0.25        5.14      8.76 o
  -5   2  10      375.07      365.09     24.50 o
  -4   2  10      385.25      359.72     27.57 o
  -3   2  10     3702.62     3981.75     51.35 o
  -2   2  10       14.66      -12.68      9.09 o
  -1   2  10      279.96      313.94     30.09 o
   0   2  10      261.18      251.42     17.14 o
   1   2  10       13.89        0.70      6.91 o
   2   2  10      399.08      423.17     26.82 o
   3   2  10     1001.87      832.50     31.22 o
   4   2  10     1141.39     1063.36     37.12 o
   5   2  10     6828.91     7272.65     69.92 o
   6   2  10      441.24      376.96     35.76 o
   7   2  10     1521.56     1751.19     52.78 o
   8   2  10        1.67      -11.59     10.44 o
   9   2  10     3042.95     3341.57     71.11 o
  10   2  10      428.77      397.29     42.73 o
  11   2  10     2433.67     2562.88     69.09 o
  12   2  10      158.84      114.52     42.29 o
  13   2  10       15.66      -31.53     33.86 o
  14   2  10        8.70        2.26     52.87 o
 -15   3  10     1511.60     1626.44     97.93 o
 -14   3  10      110.72      105.95     58.47 o
 -13   3  10      105.68       83.90     39.03 o
 -12   3  10      702.49      641.39     59.68 o
 -11   3  10     1562.45     1795.84     71.10 o
 -10   3  10      259.87      291.26     42.11 o
  -9   3  10     3145.16     3397.88     80.02 o
  -8   3  10     1517.28     1460.92     55.71 o
  -7   3  10      103.75       89.95     30.61 o
  -6   3  10       75.26       39.86     19.77 o
  -5   3  10     1791.70     1986.79     37.10 o
  -4   3  10      613.42      504.73     22.09 o
  -3   3  10      559.80      494.02     21.57 o
  -2   3  10     3667.30     3905.29     48.08 o
  -1   3  10      574.22      411.53     27.92 o
   0   3  10     9017.19     9921.35     72.72 o
   1   3  10     2916.15     3119.31     44.74 o
   2   3  10      661.96      644.93     29.04 o
   3   3  10      286.19      310.19     23.54 o
   4   3  10     2271.50     2360.22     43.65 o
   5   3  10     1342.90     1354.74     44.04 o
   6   3  10      105.61       41.77     28.04 o
   7   3  10      190.61      126.78     31.87 o
   8   3  10        2.63       -0.51      8.23 o
   9   3  10     2814.54     3284.10     72.52 o
  10   3  10       80.77       48.31     28.74 o
  11   3  10      260.43      265.46     41.17 o
  12   3  10       79.36       65.08     51.29 o
  13   3  10      256.50      229.91     55.57 o
  14   3  10       74.59      109.47     64.21 o
 -15   4  10       18.23       -1.34     22.14 o
 -14   4  10      458.29      454.81     68.31 o
 -13   4  10      221.72      255.83     54.32 o
 -12   4  10      667.09      639.17     57.03 o
 -11   4  10      301.44      395.57     48.57 o
 -10   4  10       10.29       11.27      8.43 o
  -9   4  10      575.47      519.13     45.12 o
  -8   4  10     3493.14     3468.44     86.37 o
  -7   4  10     1948.49     2044.85    103.90 o
  -6   4  10       27.45       16.65     12.02 o
  -5   4  10      798.81      753.65     27.56 o
  -4   4  10      673.11      617.29     22.97 o
  -3   4  10      986.82      949.47     23.27 o
  -2   4  10      358.48      277.90     21.41 o
  -1   4  10      263.29      200.58     22.65 o
   0   4  10      277.70      279.24     23.28 o
   1   4  10       86.19       71.58     18.73 o
   2   4  10      850.79      849.03     28.28 o
   3   4  10       85.59       60.88     17.71 o
   4   4  10        5.66       -6.72      7.59 o
   5   4  10     6049.54     6406.77     70.84 o
   6   4  10     5333.05     5810.50     80.30 o
   7   4  10      114.76      136.19     31.77 o
   8   4  10     3368.51     3778.70     73.29 o
   9   4  10        9.54       -5.96     24.69 o
  10   4  10       79.82       29.99     18.77 o
  11   4  10      448.85      369.45     42.09 o
  12   4  10      206.33      200.88     45.48 o
  13   4  10        4.75        3.03     16.08 o
  14   4  10      177.28      131.62    136.04 o
 -15   5  10       12.62       -3.71     22.43 o
 -14   5  10      273.54      213.52     67.66 o
 -13   5  10        3.17       -0.07     11.56 o
 -12   5  10        2.67        7.08     37.59 o
 -11   5  10      419.12      322.43     48.54 o
 -10   5  10     6588.87     7670.21    194.27 o
  -9   5  10      408.36      373.40     46.70 o
  -8   5  10       70.67       52.69     34.04 o
  -7   5  10      808.71      758.16     38.35 o
  -6   5  10      262.85      227.64     24.41 o
  -5   5  10      863.98      885.51     39.63 o
  -4   5  10      945.46      985.22     22.99 o
  -3   5  10      233.95      246.21     14.62 o
  -2   5  10     5529.47     5680.39     59.53 o
  -1   5  10     5141.27     5400.23     59.92 o
   0   5  10       19.38        2.99     10.71 o
   1   5  10      185.89      113.95     23.40 o
   2   5  10     1120.03     1026.64     31.61 o
   3   5  10      142.27      113.00     20.07 o
   4   5  10     2494.18     2589.02     42.74 o
   5   5  10       63.11        1.75     14.09 o
   6   5  10      487.55      498.41     36.28 o
   7   5  10      102.69       47.28     23.29 o
   8   5  10       43.68        5.04     19.81 o
   9   5  10      127.69      111.14     33.65 o
  10   5  10     3656.41     4243.82     74.90 o
  11   5  10       13.48      -22.63     25.47 o
  12   5  10      170.18      114.25     54.44 o
  13   5  10       33.50       61.54     77.32 o
  14   5  10      927.94     1003.13    102.95 o
 -15   6  10      316.92      327.22     78.20 o
 -14   6  10       21.55       -9.00     55.66 o
 -13   6  10      247.99      335.37     78.01 o
 -12   6  10      369.79      395.66     60.44 o
 -11   6  10     1019.58      950.29     59.33 o
 -10   6  10      445.35      460.66     46.82 o
  -9   6  10     4579.76     4880.27     92.74 o
  -8   6  10      224.02      200.01     35.42 o
  -7   6  10      564.03      507.07     33.98 o
  -6   6  10      438.41      388.77     27.46 o
  -5   6  10      163.83      118.80     20.61 o
  -4   6  10      252.85      173.05     15.75 o
  -3   6  10     1272.82     1114.45     30.85 o
  -2   6  10      100.22       93.00     19.85 o
  -1   6  10       30.76       35.58     18.78 o
   0   6  10      947.01      906.98     31.52 o
   1   6  10        5.04       -0.94      3.35 o
   2   6  10       80.10       74.97     16.96 o
   3   6  10     3307.44     3637.81     59.70 o
   4   6  10     5835.73     6040.93     61.10 o
   5   6  10    11227.14    11887.48    103.54 o
   6   6  10     1886.38     2068.50     50.41 o
   7   6  10     1048.44     1024.04     46.00 o
   8   6  10     2090.42     2426.40     61.09 o
   9   6  10      424.78      378.72     40.93 o
  10   6  10       44.02       15.82     43.19 o
  11   6  10      707.48      700.61     54.72 o
  12   6  10       80.83       15.27     24.31 o
  13   6  10      119.45      111.42     61.86 o
  14   6  10       54.85       11.56     47.67 o
 -14   7  10        3.46      -23.49     67.87 o
 -13   7  10       62.55       11.69     33.96 o
 -12   7  10        0.04      -31.15     38.57 o
 -11   7  10     1592.10     1716.85     80.23 o
 -10   7  10        0.04        1.82      9.09 o
  -9   7  10     2335.51     2574.79     71.20 o
  -8   7  10     2938.04     3052.78    106.83 o
  -7   7  10      315.38      293.23     27.72 o
  -6   7  10     4347.68     4700.17     63.54 o
  -5   7  10      342.86      310.44     28.49 o
  -4   7  10     2389.26     2462.31     44.22 o
  -3   7  10       12.51        5.68      8.18 o
  -2   7  10      286.70      235.26     26.46 o
  -1   7  10     7536.58     8047.61     82.73 o
   0   7  10        3.96        3.27     12.71 o
   1   7  10      306.21      286.53     25.29 o
   2   7  10      189.10      142.49     22.88 o
   3   7  10       18.92       37.67     22.66 o
   4   7  10      685.37      720.89     29.09 o
   5   7  10       81.76       68.33     28.59 o
   6   7  10       29.04       -2.09      4.81 o
   7   7  10      835.38      749.48     42.92 o
   8   7  10       56.08       45.85     27.28 o
   9   7  10     2799.79     3044.63     78.01 o
  10   7  10      542.18      474.57     49.73 o
  11   7  10      137.12      149.14     44.30 o
  12   7  10        0.17       -2.65     31.88 o
  13   7  10      447.49      416.03     66.24 o
  14   7  10        2.97      -25.26     31.39 o
 -14   8  10      846.07      913.41    156.71 o
 -13   8  10      155.74      127.17     88.89 o
 -12   8  10        4.14       -3.26     73.58 o
 -11   8  10     1194.66     1177.35     73.63 o
 -10   8  10       20.38       -1.68      5.32 o
  -9   8  10      601.65      597.34     48.57 o
  -8   8  10     2209.39     2133.31     76.35 o
  -7   8  10      616.45      580.63     38.11 o
  -6   8  10      112.47      111.87     28.75 o
  -5   8  10       49.09       24.49     16.94 o
  -4   8  10      104.56      109.63     27.32 o
  -3   8  10     4680.33     5204.14     70.10 o
  -2   8  10     2807.45     3004.27     55.50 o
  -1   8  10      541.69      456.79     30.90 o
   0   8  10      268.94      181.16     24.65 o
   1   8  10     4057.06     4241.77     60.48 o
   2   8  10      238.20      228.59     24.86 o
   3   8  10      646.01      625.02     29.93 o
   4   8  10     2611.95     2911.52     58.97 o
   5   8  10     4685.70     5003.75     94.87 o
   6   8  10      327.37      281.46     30.29 o
   7   8  10       59.31       80.33     26.56 o
   8   8  10       69.66       39.28     30.56 o
   9   8  10     1786.36     1845.13     68.09 o
  10   8  10      319.10      274.78     52.03 o
  11   8  10      836.92      788.49     58.33 o
  12   8  10      338.41      320.65     61.38 o
  13   8  10       45.46       61.44     46.82 o
 -14   9  10       11.72       67.13     98.86 o
 -13   9  10      233.28      162.41     86.91 o
 -12   9  10       19.23        2.16     19.09 o
 -11   9  10      362.22      333.80     71.87 o
 -10   9  10     2320.78     2635.27    110.93 o
  -9   9  10      115.58      127.84     45.12 o
  -8   9  10       39.99       13.90     22.84 o
  -7   9  10     2012.66     1888.95     53.98 o
  -6   9  10      557.22      493.73     41.66 o
  -5   9  10     1107.72     1014.79     41.86 o
  -4   9  10     4023.14     4296.96     70.12 o
  -3   9  10       92.47       58.76     22.13 o
  -2   9  10     5407.10     5575.17     73.53 o
  -1   9  10        0.22        3.00      4.68 o
   0   9  10      376.98      409.46     29.53 o
   1   9  10      619.65      592.65     31.56 o
   2   9  10     2624.19     2792.16     51.68 o
   3   9  10     1044.91      995.70     33.62 o
   4   9  10     3081.60     3436.26     70.53 o
   5   9  10      251.79      233.12     34.22 o
   6   9  10      226.16      115.28     31.22 o
   7   9  10      381.21      321.02     41.99 o
   8   9  10      413.20      376.06     41.89 o
   9   9  10     1357.13     1346.36     58.93 o
  10   9  10     1473.86     1662.06     70.38 o
  11   9  10       12.97        4.84     15.56 o
  12   9  10      532.21      518.81     64.61 o
  13   9  10        4.45       10.63     61.92 o
 -14  10  10       26.99       -9.57     19.25 o
 -13  10  10       73.41       85.54     62.18 o
 -12  10  10      184.60      156.61     85.93 o
 -11  10  10        0.51      -27.16     37.64 o
 -10  10  10       36.23      -23.46     30.82 o
  -9  10  10      154.55      136.37     45.79 o
  -8  10  10     3069.70     3171.03     78.88 o
  -7  10  10       45.58       52.74     28.39 o
  -6  10  10       39.17       -0.68     10.88 o
  -5  10  10      231.39      181.28     29.56 o
  -4  10  10      561.50      598.12     37.69 o
  -3  10  10     1334.94     1242.21     43.14 o
  -2  10  10      742.89      637.90     35.09 o
  -1  10  10      585.93      470.03     31.41 o
   0  10  10     1232.44     1178.84     39.04 o
   1  10  10      763.11      777.57     35.58 o
   2  10  10       87.36       63.17     27.41 o
   3  10  10     8152.69     8836.53     99.87 o
   4  10  10      344.73      314.24     32.91 o
   5  10  10     3572.39     3865.39     75.55 o
   6  10  10     2274.45     2328.64     74.54 o
   7  10  10       35.37       34.62     25.70 o
   8  10  10      699.95      642.36     57.38 o
   9  10  10       52.99        3.29      9.03 o
  10  10  10      228.13      185.87     48.39 o
  11  10  10      231.55      143.72     51.33 o
  12  10  10      579.96      545.69     62.26 o
  13  10  10      219.10      248.65     58.91 o
 -14  11  10       10.33      -20.44     84.42 o
 -13  11  10       39.57      -18.30     17.81 o
 -12  11  10       15.63      -43.53     54.58 o
 -11  11  10      123.54      158.59     80.24 o
 -10  11  10      921.42     1138.12     94.95 o
  -9  11  10      258.29      177.54     67.85 o
  -8  11  10       84.90       52.87     33.25 o
  -7  11  10     2854.01     2773.56     69.68 o
  -6  11  10     1002.44      946.96     43.96 o
  -5  11  10      565.79      626.39     39.59 o
  -4  11  10        1.47        3.44     18.98 o
  -3  11  10      239.03      195.85     29.21 o
  -2  11  10        7.54       -1.03      7.99 o
  -1  11  10     5448.05     5706.68     73.26 o
   0  11  10      616.56      509.73     32.63 o
   1  11  10      376.24      344.37     30.85 o
   2  11  10      325.44      286.12     29.39 o
   3  11  10     3579.44     3923.87     71.62 o
   4  11  10      699.30      611.59     43.58 o
   5  11  10     4424.52     4886.53     87.71 o
   6  11  10      253.39      198.97     35.10 o
   7  11  10      283.06      205.69     36.91 o
   8  11  10       22.59       -0.36     16.06 o
   9  11  10      474.92      470.94     56.66 o
  10  11  10     1285.13     1346.18     68.17 o
  11  11  10       16.21       -3.85     35.26 o
  12  11  10        9.08       -3.25      6.99 o
  13  11  10        1.54       -7.06     25.62 o
 -13  12  10        6.91        2.69     28.53 o
 -12  12  10        1.91      -22.05     32.90 o
 -11  12  10     1139.08     1083.95    109.20 o
 -10  12  10       50.42        3.04     36.64 o
  -9  12  10     1729.83     1822.84    101.38 o
  -8  12  10      406.06      392.82     53.70 o
  -7  12  10      118.88       94.22     40.06 o
  -6  12  10     1095.78     1080.77     57.00 o
  -5  12  10       45.08        2.55     14.88 o
  -4  12  10     1650.99     1669.54     50.23 o
  -3  12  10     5417.63     6022.05     82.49 o
  -2  12  10     2122.34     2062.97     54.06 o
  -1  12  10      786.13      700.67     35.47 o
   0  12  10      344.23      256.74     29.90 o
   1  12  10       14.44       -2.81      9.23 o
   2  12  10     2747.31     2937.06     59.16 o
   3  12  10     2337.33     2542.27     68.10 o
   4  12  10     1904.06     2017.79    101.44 o
   5  12  10        2.35       10.57     30.41 o
   6  12  10       26.39        5.88      7.37 o
   7  12  10      231.49      205.72     40.70 o
   8  12  10        3.73       -3.60     27.50 o
   9  12  10     2659.02     2627.39     92.27 o
  10  12  10       57.53       21.63     25.02 o
  11  12  10     1407.90     1610.42     66.16 o
  12  12  10       88.41      129.35     77.69 o
 -13  13  10      132.71       97.84    104.00 o
 -12  13  10        4.32       -0.24     50.65 o
 -11  13  10      107.01       34.02     72.39 o
 -10  13  10      720.00      718.02     84.56 o
  -9  13  10      614.63      601.04     70.28 o
  -8  13  10     1672.09     1692.62     69.83 o
  -7  13  10        0.58       10.35     16.26 o
  -6  13  10     1974.29     2204.12     83.44 o
  -5  13  10      181.98      194.51     36.49 o
  -4  13  10     2369.34     2561.57     60.84 o
  -3  13  10       90.14       28.33     19.68 o
  -2  13  10     2630.04     2751.25     54.78 o
  -1  13  10      133.94       96.13     27.37 o
   0  13  10     2891.86     3126.15     60.16 o
   1  13  10      217.77      177.07     29.92 o
   2  13  10      298.64      264.60     35.03 o
   3  13  10       20.88       -2.46     12.69 o
   4  13  10     2400.18     2546.87     91.98 o
   5  13  10      493.72      443.66     43.82 o
   6  13  10      395.57      349.53     38.50 o
   7  13  10        7.02       -1.28     13.62 o
   8  13  10      114.01       97.90     43.50 o
   9  13  10       48.32       75.68     48.35 o
  10  13  10      537.95      456.54     66.70 o
  11  13  10      180.78      164.15     50.98 o
  12  13  10      200.32      209.82     70.59 o
 -12  14  10        4.36        0.05     16.96 o
 -11  14  10       36.60      -15.29     67.56 o
 -10  14  10        1.82       -2.48     19.75 o
  -9  14  10       10.92        3.95     19.32 o
  -8  14  10     1762.68     1794.45     74.39 o
  -7  14  10       58.18       22.62     17.59 o
  -6  14  10       11.30        0.13     36.05 o
  -5  14  10     2581.27     2752.04     73.44 o
  -4  14  10     1713.53     1905.21     56.27 o
  -3  14  10      506.33      508.86     39.07 o
  -2  14  10     1690.95     1829.81     54.82 o
  -1  14  10      490.35      452.09     32.50 o
   0  14  10       87.98       96.71     30.58 o
   1  14  10      409.80      356.22     32.65 o
   2  14  10       65.33       59.19     30.45 o
   3  14  10     1303.40     1290.02     63.65 o
   4  14  10     4352.74     4802.40    104.32 o
   5  14  10        2.14       -9.67     14.10 o
   6  14  10       30.94        0.62      9.10 o
   7  14  10        1.29      -23.85     50.77 o
   8  14  10      119.88       70.98     30.90 o
   9  14  10        4.70        4.37     26.64 o
  10  14  10       14.21       -8.77     20.37 o
  11  14  10       39.95       -0.63     11.15 o
  12  14  10      274.05      223.48     66.46 o
 -12  15  10      147.44      121.99     84.86 o
 -11  15  10       38.11        0.89     37.89 o
 -10  15  10     1566.99     1850.37     93.84 o
  -9  15  10       54.89       55.77     45.73 o
  -8  15  10       46.92       40.88     41.48 o
  -7  15  10      698.26      665.58     68.09 o
  -6  15  10      293.05      223.43     46.07 o
  -5  15  10     1091.46     1168.23     55.10 o
  -4  15  10      623.73      603.63     42.73 o
  -3  15  10      107.32       89.29     28.52 o
  -2  15  10     2541.49     2689.46     58.96 o
  -1  15  10     1448.04     1410.22     43.96 o
   0  15  10        8.85       17.84     24.71 o
   1  15  10      238.84      188.39     31.79 o
   2  15  10        3.54        1.72     17.18 o
   3  15  10      342.80      304.54     41.07 o
   4  15  10      106.53       91.10     32.92 o
   5  15  10     2069.11     2157.54     82.11 o
   6  15  10       18.18      -40.73     34.35 o
   7  15  10      394.38      354.84     48.47 o
   8  15  10       17.51       61.44     54.68 o
   9  15  10        3.68      -12.35     29.80 o
  10  15  10      778.89      860.72     81.29 o
  11  15  10       21.52       11.39     35.61 o
 -12  16  10      123.11       59.46     67.27 o
 -11  16  10      278.51      234.30     66.63 o
 -10  16  10       38.15       17.13     69.68 o
  -9  16  10     1325.83     1440.14    137.09 o
  -8  16  10       91.33       62.10     36.91 o
  -7  16  10      290.33      230.69     46.85 o
  -6  16  10      152.41      105.28     40.07 o
  -5  16  10        0.46      -10.52     11.46 o
  -4  16  10      227.27      221.33     39.68 o
  -3  16  10     3070.84     3569.93     78.79 o
  -2  16  10      104.13        7.65     24.18 o
  -1  16  10       59.34       47.20     29.23 o
   0  16  10      389.11      315.33     34.66 o
   1  16  10       39.95       20.13     23.97 o
   2  16  10       57.41       20.91     23.89 o
   3  16  10     3450.95     3955.49     86.53 o
   4  16  10      572.57      552.93     48.27 o
   5  16  10        2.27       -1.50     17.61 o
   6  16  10       79.23       79.34     38.28 o
   7  16  10      130.67      104.55     44.78 o
   8  16  10       11.01       -5.26     34.30 o
   9  16  10      900.27      923.98     73.03 o
  10  16  10      207.13      202.77     62.78 o
  11  16  10     1056.31     1053.83     76.82 o
 -11  17  10       49.64        9.54     26.41 o
 -10  17  10       26.02       60.40     64.03 o
  -9  17  10       23.54       18.58     33.98 o
  -8  17  10      390.90      383.10     55.17 o
  -7  17  10      227.59      199.12     51.39 o
  -6  17  10     3366.30     3597.26     88.73 o
  -5  17  10      809.07      832.11     55.79 o
  -4  17  10     2334.79     2529.38     67.04 o
  -3  17  10      234.94      196.24     36.86 o
  -2  17  10       81.53       83.98     34.44 o
  -1  17  10      933.58      947.07     45.15 o
   0  17  10      191.92      148.14     32.72 o
   1  17  10      179.72      145.20     39.38 o
   2  17  10        7.80        3.58     18.55 o
   3  17  10      183.02      132.95     43.29 o
   4  17  10      775.40      782.39     57.12 o
   5  17  10      645.55      620.35     53.09 o
   6  17  10      665.54      589.11     57.99 o
   7  17  10      137.21      210.42     48.43 o
   8  17  10      559.66      519.57     65.12 o
   9  17  10       84.10      116.10     65.04 o
  10  17  10      707.20      767.09     73.50 o
 -10  18  10       31.49       42.97     35.39 o
  -9  18  10      186.55      181.56     58.88 o
  -8  18  10     1131.98     1151.77     73.61 o
  -7  18  10      746.39      684.52     61.15 o
  -6  18  10       99.74      116.43     38.37 o
  -5  18  10        4.62        0.09      7.90 o
  -4  18  10      960.97     1081.64     50.21 o
  -3  18  10      236.04      264.12     35.52 o
  -2  18  10     4373.23     4894.00     85.09 o
  -1  18  10       58.18       52.67     24.93 o
   0  18  10       63.37       54.21     36.18 o
   1  18  10      362.52      358.57     46.23 o
   2  18  10      677.83      784.29     54.52 o
   3  18  10      877.32      732.80     60.11 o
   4  18  10     1349.88     1518.55     69.69 o
   5  18  10      102.03       96.43     47.76 o
   6  18  10        2.85       -7.50     24.34 o
   7  18  10       57.99       28.65     37.55 o
   8  18  10       83.93       76.69     54.83 o
   9  18  10      388.59      385.78     67.45 o
  10  18  10       54.54       68.87     51.76 o
 -10  19  10      397.40      520.31     75.11 o
  -9  19  10        2.42        0.25      6.02 o
  -8  19  10     1268.70     1298.58     77.27 o
  -7  19  10      140.01      147.72     54.97 o
  -6  19  10      811.85      852.43     67.51 o
  -5  19  10     1015.34     1009.08     60.70 o
  -4  19  10     1669.81     1910.07     68.09 o
  -3  19  10        0.28       -3.22     24.70 o
  -2  19  10     1635.29     1664.60     52.73 o
  -1  19  10        6.36        3.44     21.84 o
   0  19  10      369.29      340.40     44.52 o
   1  19  10       21.45        1.38      9.57 o
   2  19  10      340.51      377.58     47.30 o
   3  19  10      206.07      187.35     54.92 o
   4  19  10     2582.06     3136.58     90.66 o
   5  19  10      671.71      659.81     48.35 o
   6  19  10      393.81      355.26     58.35 o
   7  19  10       29.40        6.22     14.91 o
   8  19  10      218.93      188.92     63.83 o
   9  19  10      605.76      687.72     73.70 o
  -9  20  10      635.70      713.47     69.28 o
  -8  20  10      126.40      170.08     58.62 o
  -7  20  10       61.11       79.73     50.40 o
  -6  20  10      198.07      156.21     57.17 o
  -5  20  10       36.07       50.56     52.08 o
  -4  20  10        4.07       -1.51     15.43 o
  -3  20  10      280.45      329.43     38.62 o
  -2  20  10      218.90      150.72     35.10 o
  -1  20  10       87.39       66.29     38.02 o
   0  20  10      217.71      223.20     51.54 o
   1  20  10      795.95      852.28     64.61 o
   2  20  10      164.66      139.30     52.38 o
   3  20  10     3033.53     3811.59     96.20 o
   4  20  10      492.07      386.10     56.66 o
   5  20  10       57.10       52.60     31.67 o
   6  20  10      305.13      313.09     56.65 o
   7  20  10       23.89       16.76     30.57 o
   8  20  10      269.89      294.78     64.84 o
  -8  21  10        8.72       10.42     73.67 o
  -7  21  10      586.57      666.96     67.61 o
  -6  21  10      274.31      281.86     58.12 o
  -5  21  10     1629.24     1762.76     82.08 o
  -4  21  10      183.79      144.53     49.00 o
  -3  21  10       60.72       23.74     43.02 o
  -2  21  10      187.54      127.76     41.20 o
  -1  21  10      727.77      675.60     54.61 o
   0  21  10       76.49      114.60     24.94 o
   1  21  10      487.72      526.86     67.59 o
   2  21  10       82.08       62.09     51.47 o
   3  21  10       28.22       22.98     23.24 o
   4  21  10       86.72       42.76     30.01 o
   5  21  10      482.41      481.44     58.82 o
   6  21  10      217.09      167.77     61.37 o
   7  21  10      637.72      636.75     67.54 o
  -7  22  10       48.98       69.71     58.86 o
  -6  22  10        1.75        3.38     44.34 o
  -5  22  10       18.53       21.49     50.88 o
  -4  22  10      801.76      761.50     61.13 o
  -3  22  10      253.59      258.30     49.99 o
  -2  22  10      450.64      442.57     59.48 o
  -1  22  10       69.73       80.67     47.57 o
   0  22  10       47.38       43.11     42.04 o
   1  22  10        0.79      -35.48     32.82 o
   2  22  10     1104.83     1319.19     75.62 o
   3  22  10      652.70      598.24     62.94 o
   4  22  10      357.27      330.41     60.11 o
   5  22  10       14.04       12.75     31.56 o
   6  22  10       30.77       70.51     48.96 o
  -6  23  10      438.59      448.50     65.15 o
  -5  23  10       16.54       11.76     31.28 o
  -4  23  10     1259.97     1313.67     76.73 o
  -3  23  10       26.49      -26.25     30.89 o
  -2  23  10      110.60       72.93     49.06 o
  -1  23  10       61.97       63.91     52.18 o
   0  23  10      140.63      139.81     59.23 o
   1  23  10       29.75       -3.31     39.70 o
   2  23  10      243.19      232.90     65.54 o
   3  23  10        0.26      -12.11     15.16 o
   4  23  10     1181.17     1280.80     76.39 o
   5  23  10       63.13       46.48     38.16 o
  -4  24  10      333.74      427.09     65.62 o
  -3  24  10      267.96      248.61     72.98 o
  -2  24  10       57.76      102.28     75.41 o
  -1  24  10        2.35       12.27     38.16 o
   0  24  10      116.48      135.81     52.17 o
   1  24  10      313.64      399.83     68.36 o
   2  24  10      949.32      946.97     78.80 o
   3  24  10      193.41      176.83     55.77 o
 -13   0  11      248.25      300.69     69.63 o
 -11   0  11       31.18       73.80     57.89 o
  -9   0  11       53.74       49.58     58.12 o
  -7   0  11     2026.76     1932.08    110.23 o
  -5   0  11     4926.19     5252.93    125.46 o
  -3   0  11     6749.98     7483.57    133.17 o
  -1   0  11       26.39        1.95      6.77 o
   1   0  11     2731.79     2604.66     61.09 o
   3   0  11      828.75      779.10     42.77 o
   5   0  11     5052.46     5482.54    110.54 o
   7   0  11      689.95      745.07     62.71 o
   9   0  11     1097.08     1053.09     68.70 o
  11   0  11     1926.24     2159.89    153.71 o
  13   0  11      237.10      212.24     93.56 o
 -14   1  11        3.02       13.09     44.78 o
 -13   1  11      382.24      394.12     47.84 o
 -12   1  11      629.04      653.96     52.90 o
 -11   1  11     2004.51     2248.07     76.98 o
 -10   1  11      988.20     1148.09     60.53 o
  -9   1  11     1128.18     1237.84     71.45 o
  -8   1  11      352.91      260.69     41.61 o
  -7   1  11     1144.35     1264.04     62.39 o
  -6   1  11      372.01      291.49     35.75 o
  -5   1  11       59.51       47.68     25.34 o
  -4   1  11     1040.24      989.87     47.37 o
  -3   1  11      114.03       80.50     28.06 o
  -2   1  11     1163.98     1083.33     37.16 o
  -1   1  11     1748.35     1773.51     36.46 o
   0   1  11        7.00       -2.74      6.15 o
   1   1  11     3173.30     3376.91     49.68 o
   2   1  11      110.64       63.10     21.28 o
   3   1  11      134.51       85.81     23.98 o
   4   1  11        6.20       -0.72      5.47 o
   5   1  11        9.06        2.72     10.70 o
   6   1  11       11.92      -12.40     11.96 o
   7   1  11        0.91       -3.54     12.99 o
   8   1  11      168.06       61.83     25.96 o
   9   1  11       65.38       35.81     38.84 o
  10   1  11      935.45      919.11     57.37 o
  11   1  11       20.78      -24.47     41.45 o
  12   1  11      279.23      255.49     56.33 o
  13   1  11     1202.64     1340.24     77.54 o
  14   1  11       92.16       88.01     59.55 o
 -14   2  11      741.69      820.33     70.54 o
 -13   2  11        7.52        2.10     18.59 o
 -12   2  11      471.52      533.94     49.24 o
 -11   2  11        1.39        0.58     20.51 o
 -10   2  11       12.59       10.55     18.65 o
  -9   2  11      537.50      482.69     46.11 o
  -8   2  11     3227.25     3453.21     78.46 o
  -7   2  11     1013.55      933.57     49.58 o
  -6   2  11     2496.91     2651.47     49.22 o
  -5   2  11      390.10      379.37     27.26 o
  -4   2  11     1225.19     1397.40     42.29 o
  -3   2  11      165.47      109.16     26.52 o
  -2   2  11     2187.27     2357.77     45.47 o
  -1   2  11      120.89       20.38     22.16 o
   0   2  11      541.55      472.66     27.20 o
   1   2  11     1781.68     1824.34     41.64 o
   2   2  11      276.17      205.99     25.82 o
   3   2  11      536.97      478.53     29.32 o
   4   2  11      335.96      327.98     28.10 o
   5   2  11       68.09       27.89     14.51 o
   6   2  11     6190.47     6722.46     89.69 o
   7   2  11        3.56      -11.31     11.21 o
   8   2  11     1386.75     1376.83     53.27 o
   9   2  11        0.40       -3.20      7.11 o
  10   2  11      202.56      225.78     46.46 o
  11   2  11      461.70      430.06     56.97 o
  12   2  11      702.10      724.21     69.40 o
  13   2  11       23.10       37.04     39.42 o
  14   2  11      157.93      124.90     66.20 o
 -14   3  11      102.75       52.91     31.35 o
 -13   3  11       70.59       18.04     32.97 o
 -12   3  11     1854.37     2028.73     77.31 o
 -11   3  11        4.81       -0.10     22.15 o
 -10   3  11     5369.20     6513.01    179.35 o
  -9   3  11        0.93       -4.04     13.17 o
  -8   3  11      360.03      314.75     42.34 o
  -7   3  11       15.85        0.16     14.42 o
  -6   3  11       17.95       38.81     25.41 o
  -5   3  11      808.26      783.33     29.74 o
  -4   3  11     1624.93     1613.94     37.71 o
  -3   3  11      237.65      192.75     21.87 o
  -2   3  11     2548.16     2614.91     48.74 o
  -1   3  11     1342.64     1219.56     44.22 o
   0   3  11     1004.79      940.96     38.08 o
   1   3  11       85.98       64.79     24.58 o
   2   3  11     1911.17     1797.59     47.42 o
   3   3  11      353.26      295.43     27.63 o
   4   3  11     2850.95     3057.02     53.56 o
   5   3  11      973.62      956.67     35.91 o
   6   3  11      981.39      922.42     45.52 o
   7   3  11     1749.67     1753.73     73.78 o
   8   3  11        6.86      -11.31     17.91 o
   9   3  11       81.01       43.17     32.29 o
  10   3  11     1504.49     1448.23     59.96 o
  11   3  11       75.32       59.26     44.09 o
  12   3  11     2520.90     2824.52    108.15 o
  13   3  11      293.27      295.16     60.29 o
 -14   4  11       60.30       56.19     73.40 o
 -13   4  11      817.52      906.82     68.45 o
 -12   4  11     1325.96     1324.20     69.59 o
 -11   4  11      283.33      315.35     48.99 o
 -10   4  11      372.89      397.97     49.20 o
  -9   4  11     1058.09     1055.08     61.74 o
  -8   4  11      447.53      456.15     42.66 o
  -7   4  11      713.75      635.99     44.07 o
  -6   4  11     1345.36     1315.02     39.44 o
  -5   4  11      275.15      256.94     26.31 o
  -4   4  11      127.57       95.26     28.63 o
  -3   4  11     2811.09     2904.96     58.59 o
  -2   4  11     1970.00     1895.06     40.10 o
  -1   4  11       12.54        7.62     16.19 o
   0   4  11      771.37      689.95     32.66 o
   1   4  11      266.90      211.81     22.44 o
   2   4  11      260.15      193.51     23.52 o
   3   4  11     4257.94     4707.15     66.86 o
   4   4  11     1266.53     1325.96     38.52 o
   5   4  11     5131.43     5551.84     87.28 o
   6   4  11     1290.22     1229.83     49.10 o
   7   4  11     1541.11     1776.02     56.60 o
   8   4  11      195.02      221.08     37.71 o
   9   4  11      345.39      278.33     42.14 o
  10   4  11      142.47      107.88     43.24 o
  11   4  11      970.55      978.44     56.47 o
  12   4  11       65.26       11.23     60.19 o
  13   4  11       17.41        1.06     29.40 o
 -14   5  11       54.73       73.66    108.34 o
 -13   5  11       11.53        8.08     87.32 o
 -12   5  11       85.31      129.59     61.22 o
 -11   5  11     4448.56     5227.35    163.74 o
 -10   5  11       93.81       72.45     45.71 o
  -9   5  11       72.04       90.88     48.51 o
  -8   5  11       81.19       77.90     44.85 o
  -7   5  11      173.87      164.99     41.43 o
  -6   5  11      572.43      533.43     36.53 o
  -5   5  11      373.40      345.30     30.56 o
  -4   5  11       17.11       -1.55     11.62 o
  -3   5  11       21.28        7.52     10.50 o
  -2   5  11      416.13      380.75     25.57 o
  -1   5  11     1247.24     1250.43     36.41 o
   0   5  11      607.34      596.24     31.34 o
   1   5  11      900.39      886.74     33.69 o
   2   5  11      723.09      651.03     30.23 o
   3   5  11       44.50       26.61     13.77 o
   4   5  11     1687.00     1703.81     39.30 o
   5   5  11       79.99        8.34     19.23 o
   6   5  11     2658.54     2924.28     64.52 o
   7   5  11      142.20       66.21     33.21 o
   8   5  11       22.73       11.42     28.99 o
   9   5  11     1017.32     1084.88     53.31 o
  10   5  11       55.14       47.56     32.94 o
  11   5  11       19.51      -10.92     11.12 o
  12   5  11      256.72      194.09     60.12 o
  13   5  11     1516.89     1729.85    100.72 o
 -14   6  11      344.88      375.88    105.67 o
 -13   6  11       69.47       63.02     85.07 o
 -12   6  11      222.24      171.53     63.60 o
 -11   6  11     1143.60     1153.13     76.53 o
 -10   6  11        9.55      -15.82     31.50 o
  -9   6  11      348.36      287.54     51.66 o
  -8   6  11     2445.83     2574.71     84.43 o
  -7   6  11      659.18      524.60     55.53 o
  -6   6  11        1.54       -5.32     11.00 o
  -5   6  11       60.61        3.11     23.51 o
  -4   6  11        9.75       -8.73      8.85 o
  -3   6  11     3806.25     4099.56     53.21 o
  -2   6  11     1724.30     1655.18     39.45 o
  -1   6  11      132.47       92.76     22.27 o
   0   6  11       26.38       14.23     18.17 o
   1   6  11     2480.52     2467.04     50.39 o
   2   6  11       20.37        7.21     12.86 o
   3   6  11     1007.76      953.69     32.47 o
   4   6  11       18.13        7.88     13.88 o
   5   6  11     2068.37     2213.72     53.72 o
   6   6  11     1395.26     1392.47     52.46 o
   7   6  11       85.50       73.15     32.10 o
   8   6  11      448.23      438.91     42.80 o
   9   6  11      468.89      470.15     43.92 o
  10   6  11      155.24      147.52     48.89 o
  11   6  11      303.28      262.44     49.95 o
  12   6  11      480.03      372.81     56.62 o
  13   6  11        9.04        1.49     15.52 o
 -14   7  11       71.40       22.97    119.31 o
 -13   7  11        0.05       -1.33     43.48 o
 -12   7  11      413.36      440.56     75.57 o
 -11   7  11      455.91      432.71     60.17 o
 -10   7  11     2324.64     2803.08     95.96 o
  -9   7  11       10.07       55.72     47.62 o
  -8   7  11      274.30      229.84     52.42 o
  -7   7  11     1878.39     1841.87     76.93 o
  -6   7  11      410.65      398.50     35.15 o
  -5   7  11        8.55       -1.30     20.77 o
  -4   7  11     1843.46     1914.29     50.25 o
  -3   7  11      118.55      104.44     22.80 o
  -2   7  11      348.83      327.26     26.57 o
  -1   7  11     1211.39     1265.51     38.17 o
   0   7  11        9.85        5.77      7.79 o
   1   7  11      388.52      385.00     26.83 o
   2   7  11     1290.05     1160.36     35.75 o
   3   7  11      255.69      211.97     24.38 o
   4   7  11     2101.79     2299.79     52.90 o
   5   7  11      177.47      170.73     33.37 o
   6   7  11      428.06      332.23     35.28 o
   7   7  11      183.25      131.40     34.13 o
   8   7  11       82.30       22.84     24.48 o
   9   7  11      167.29      151.72     45.60 o
  10   7  11      958.97      895.79     58.98 o
  11   7  11      399.45      282.78     51.93 o
  12   7  11     1033.74      969.28     67.74 o
  13   7  11      200.87      202.62     65.49 o
 -14   8  11      236.40      230.07     94.40 o
 -13   8  11      149.15      184.54     87.51 o
 -12   8  11      605.51      674.89     86.04 o
 -11   8  11      183.88      111.08     58.60 o
 -10   8  11      142.52      174.65     47.13 o
  -9   8  11      207.47      159.92     50.40 o
  -8   8  11      189.04      136.26     47.29 o
  -7   8  11      747.03      661.91     48.57 o
  -6   8  11        1.94       -7.82     12.08 o
  -5   8  11      237.37      198.46     36.50 o
  -4   8  11      584.16      587.23     40.50 o
  -3   8  11       15.43        0.35     15.91 o
  -2   8  11     3421.25     3703.23     63.66 o
  -1   8  11      120.05       96.72     27.58 o
   0   8  11      490.84      417.69     32.18 o
   1   8  11      374.26      322.94     29.13 o
   2   8  11      127.75       73.57     30.23 o
   3   8  11     1805.34     1902.31     44.26 o
   4   8  11      178.38      202.24     30.05 o
   5   8  11       23.02        1.00     15.87 o
   6   8  11     1864.29     1899.12     53.59 o
   7   8  11        5.00      -16.69     15.69 o
   8   8  11     1608.36     1384.72     75.49 o
   9   8  11       83.03       78.18     53.63 o
  10   8  11       82.25      120.87     51.55 o
  11   8  11      861.41      840.76     62.89 o
  12   8  11        2.34      -35.74     50.52 o
  13   8  11       53.95       31.46     36.55 o
 -13   9  11       60.15       43.61     72.66 o
 -12   9  11      564.08      639.30     90.23 o
 -11   9  11      340.27      440.38     77.34 o
 -10   9  11     2837.28     3104.31    122.21 o
  -9   9  11       39.80       61.99     44.18 o
  -8   9  11       89.55       70.04     45.98 o
  -7   9  11       73.42       45.47     36.96 o
  -6   9  11      293.33      238.98     39.14 o
  -5   9  11      519.34      561.81     43.88 o
  -4   9  11      488.45      445.70     35.56 o
  -3   9  11      669.05      570.49     35.46 o
  -2   9  11       57.38       32.68     20.79 o
  -1   9  11     7519.76     8380.73     91.76 o
   0   9  11     1119.38     1026.23     41.95 o
   1   9  11     1239.28     1240.42     41.47 o
   2   9  11       64.06       61.89     23.71 o
   3   9  11      763.19      748.43     37.39 o
   4   9  11       46.73       20.76     21.47 o
   5   9  11      299.66      240.29     38.56 o
   6   9  11     1011.98      969.61     54.83 o
   7   9  11        4.38      -14.29      8.61 o
   8   9  11       45.14       34.91     28.47 o
   9   9  11     1205.01     1240.75     65.92 o
  10   9  11       45.46       44.37     46.41 o
  11   9  11       44.82        5.64     17.54 o
  12   9  11      678.75      653.61     64.54 o
 -13  10  11       59.97       20.15     74.01 o
 -12  10  11       31.59       27.95     94.84 o
 -11  10  11      190.99      135.01     91.53 o
 -10  10  11      208.77      166.63     60.49 o
  -9  10  11     2072.43     2134.65     87.23 o
  -8  10  11       68.04       74.62     45.71 o
  -7  10  11       70.28       57.84     47.38 o
  -6  10  11     1007.73      928.40     53.93 o
  -5  10  11      104.51       90.52     40.34 o
  -4  10  11      143.59      144.01     33.06 o
  -3  10  11     1705.08     1859.14     55.49 o
  -2  10  11       37.68        4.07      8.57 o
  -1  10  11      127.21      136.98     26.80 o
   0  10  11     5271.39     5484.75     73.51 o
   1  10  11        8.48       -1.21     13.38 o
   2  10  11     3199.72     3464.42     60.59 o
   3  10  11     2070.58     2200.23     59.14 o
   4  10  11     1839.67     1905.15     77.95 o
   5  10  11     1299.31     1241.03     89.68 o
   6  10  11      194.37      143.20     48.21 o
   7  10  11      208.29      291.06     45.14 o
   8  10  11      593.71      596.61     53.47 o
   9  10  11      965.37      928.59     55.70 o
  10  10  11        1.68      -11.91     21.20 o
  11  10  11      556.20      575.23     58.44 o
  12  10  11      228.91      200.98     58.79 o
 -13  11  11      292.09      405.93    116.76 o
 -12  11  11       46.19      119.01    109.26 o
 -11  11  11      928.90     1041.08     98.88 o
 -10  11  11       47.43       45.57     90.00 o
  -9  11  11      336.24      384.85     74.88 o
  -8  11  11      152.02       95.85     50.76 o
  -7  11  11       47.05       32.06     32.87 o
  -6  11  11     1731.19     1679.08     62.58 o
  -5  11  11       51.01       39.65     28.01 o
  -4  11  11      209.86      161.74     37.47 o
  -3  11  11      125.21       40.11     23.34 o
  -2  11  11     1781.82     1906.58     52.96 o
  -1  11  11        0.61        0.44     19.72 o
   0  11  11     2553.51     2759.67     59.19 o
   1  11  11     1158.60     1129.57     43.21 o
   2  11  11      924.49      907.80     44.97 o
   3  11  11       43.75       34.93     24.40 o
   4  11  11     2531.56     2690.06     72.55 o
   5  11  11        8.79        2.55     24.54 o
   6  11  11      220.11      168.21     43.90 o
   7  11  11       46.65       22.00     40.45 o
   8  11  11       88.15       54.96     32.63 o
   9  11  11      488.43      440.86     51.85 o
  10  11  11     1080.46     1066.01     74.40 o
  11  11  11      164.07      148.50     59.99 o
  12  11  11        0.19      -16.85     25.94 o
 -13  12  11      102.61        9.77     47.47 o
 -12  12  11      216.21      239.96     98.91 o
 -11  12  11        2.79       -1.74     50.24 o
 -10  12  11      151.58       73.59     73.67 o
  -9  12  11       12.42       21.79     30.80 o
  -8  12  11      955.30      961.82     69.98 o
  -7  12  11        0.87        4.26     38.55 o
  -6  12  11      136.27      127.38     42.09 o
  -5  12  11     2022.66     2210.63     70.55 o
  -4  12  11     1068.32     1154.19     50.46 o
  -3  12  11       39.41       -7.76     25.07 o
  -2  12  11       38.88       48.74     29.48 o
  -1  12  11      185.66      180.04     31.07 o
   0  12  11       95.32       93.59     25.54 o
   1  12  11     1919.88     2168.01     54.08 o
   2  12  11     3475.13     4066.82     76.36 o
   3  12  11      618.92      615.26     42.33 o
   4  12  11      153.87      133.01     36.74 o
   5  12  11        0.35       -8.01     16.28 o
   6  12  11     1925.50     2042.43     67.82 o
   7  12  11      582.69      552.73     59.12 o
   8  12  11      897.75      746.29     67.06 o
   9  12  11       22.93       23.78     39.54 o
  10  12  11      202.55      139.97     60.55 o
  11  12  11      181.43      164.60     56.43 o
  12  12  11      102.45      107.81     79.50 o
 -12  13  11        3.85        5.48     31.41 o
 -11  13  11       21.92      -22.38    153.76 o
 -10  13  11     1643.45     1823.57    183.87 o
  -9  13  11      140.05       86.86     67.58 o
  -8  13  11      132.81       25.46     52.90 o
  -7  13  11      736.99      739.33     54.42 o
  -6  13  11      101.20      102.88     35.92 o
  -5  13  11      718.57      693.57     46.15 o
  -4  13  11      905.58      736.78     48.27 o
  -3  13  11       31.86       15.02     24.46 o
  -2  13  11     1168.35     1162.13     48.47 o
  -1  13  11      732.45      571.90     38.56 o
   0  13  11      675.17      661.19     39.73 o
   1  13  11     1164.63     1138.03     44.78 o
   2  13  11      671.65      601.50     43.54 o
   3  13  11     2230.96     2456.82     71.45 o
   4  13  11      503.84      472.49     45.12 o
   5  13  11     2946.51     3327.81     82.86 o
   6  13  11        5.55       -7.19     32.56 o
   7  13  11        3.64      -17.01     40.77 o
   8  13  11       98.12       59.75     43.50 o
   9  13  11      710.55      636.95     63.38 o
  10  13  11       89.53       32.60     20.02 o
  11  13  11      340.09      388.63     73.38 o
 -12  14  11       15.30       13.30     40.48 o
 -11  14  11      292.99      227.45     90.24 o
 -10  14  11        1.22       23.77     29.65 o
  -9  14  11      723.66      796.32     87.19 o
  -8  14  11        8.15      -12.52     32.97 o
  -7  14  11       24.09      -12.39     13.75 o
[truncated: 109,666 more chars]
